# Supplementary material for: Identification and validation of RNA-binding protein SLC3A2 regulates melanocyte ferroptosis in vitiligo by integrated analysis of single-cell and bulk RNA-sequencing
Source: BMC Genomics. 2024 Mar 4;25:236. doi: 10.1186/s12864-024-10147-y (PMC10910712; doi:10.1186/s12864-024-10147-y)
Supplement: Supplementary file 1 — Supplementary Material 1 [file 12864_2024_10147_MOESM1_ESM.xlsx]

## Sheet: Additional file 1 Single-cell e
Additional file 1 Single-cell expression profiles obtain from the scRNA-seq data.
CellIndex	ClusterID	sample	group
H01_AAACCTGAGTATCGAA-1	2	H01	healthy
H01_AAACCTGCAAGCCATT-1	0	H01	healthy
H01_AAACCTGCAGGTGGAT-1	2	H01	healthy
H01_AAACCTGGTGTTGAGG-1	0	H01	healthy
H01_AAACGGGCATGGAATA-1	0	H01	healthy
H01_AAACGGGCATGTCCTC-1	14	H01	healthy
H01_AAACGGGGTTCTCATT-1	6	H01	healthy
H01_AAACGGGTCAGAAATG-1	6	H01	healthy
H01_AAAGATGAGCCCTAAT-1	19	H01	healthy
H01_AAAGATGCATACGCCG-1	1	H01	healthy
H01_AAAGATGGTTCAGACT-1	9	H01	healthy
H01_AAAGATGTCAGTTTGG-1	2	H01	healthy
H01_AAAGCAAAGCGTCTAT-1	0	H01	healthy
H01_AAAGCAACATCTACGA-1	2	H01	healthy
H01_AAAGCAAGTGCTTCTC-1	0	H01	healthy
H01_AAAGCAATCTTGGGTA-1	4	H01	healthy
H01_AAAGTAGAGAGGTACC-1	1	H01	healthy
H01_AAAGTAGTCGGCGCTA-1	0	H01	healthy
H01_AAATGCCAGGGATCTG-1	6	H01	healthy
H01_AAATGCCCACCAGGTC-1	6	H01	healthy
H01_AAATGCCGTACAGACG-1	5	H01	healthy
H01_AAATGCCGTTGTTTGG-1	1	H01	healthy
H01_AAATGCCTCAAGATCC-1	1	H01	healthy
H01_AAATGCCTCAGAAATG-1	0	H01	healthy
H01_AAATGCCTCGTAGATC-1	6	H01	healthy
H01_AACACGTAGTTGTCGT-1	1	H01	healthy
H01_AACACGTTCTATCCCG-1	19	H01	healthy
H01_AACCATGGTTTGTTGG-1	2	H01	healthy
H01_AACCGCGAGTTCGCAT-1	1	H01	healthy
H01_AACCGCGGTTACAGAA-1	1	H01	healthy
H01_AACCGCGTCGCCCTTA-1	0	H01	healthy
H01_AACCGCGTCGCTGATA-1	2	H01	healthy
H01_AACGTTGAGCTAGTCT-1	0	H01	healthy
H01_AACGTTGTCATCGCTC-1	4	H01	healthy
H01_AACTCAGAGCATCATC-1	19	H01	healthy
H01_AACTCAGAGGTGGGTT-1	2	H01	healthy
H01_AACTCAGCATGATCCA-1	19	H01	healthy
H01_AACTCAGGTATGAAAC-1	0	H01	healthy
H01_AACTCCCAGGTACTCT-1	1	H01	healthy
H01_AACTCCCGTCCTGCTT-1	1	H01	healthy
H01_AACTCTTCATGCTAGT-1	0	H01	healthy
H01_AACTCTTGTGTGGTTT-1	1	H01	healthy
H01_AACTGGTAGGATTCGG-1	19	H01	healthy
H01_AACTGGTCAAACCCAT-1	19	H01	healthy
H01_AACTGGTCACAGATTC-1	3	H01	healthy
H01_AACTGGTCAGTTAACC-1	0	H01	healthy
H01_AACTGGTGTCGACTAT-1	4	H01	healthy
H01_AACTGGTGTGAAATCA-1	9	H01	healthy
H01_AACTGGTTCAGCACAT-1	2	H01	healthy
H01_AACTGGTTCCTTTCTC-1	0	H01	healthy
H01_AACTTTCAGCCAGTTT-1	9	H01	healthy
H01_AACTTTCGTATAGGTA-1	0	H01	healthy
H01_AACTTTCGTCATATCG-1	1	H01	healthy
H01_AACTTTCTCAGAAATG-1	2	H01	healthy
H01_AACTTTCTCGTTACGA-1	1	H01	healthy
H01_AAGACCTGTTAGAACA-1	12	H01	healthy
H01_AAGACCTTCGATAGAA-1	9	H01	healthy
H01_AAGGAGCAGCTGATAA-1	0	H01	healthy
H01_AAGGAGCCAACACCCG-1	2	H01	healthy
H01_AAGGAGCTCACCTCGT-1	19	H01	healthy
H01_AAGGAGCTCCGTCAAA-1	4	H01	healthy
H01_AAGGCAGAGTCACGCC-1	6	H01	healthy
H01_AAGGCAGAGTGGTAAT-1	6	H01	healthy
H01_AAGGCAGCACAAGCCC-1	2	H01	healthy
H01_AAGGCAGGTAAACACA-1	2	H01	healthy
H01_AAGGTTCAGGCCCGTT-1	2	H01	healthy
H01_AAGGTTCCACGAGAGT-1	9	H01	healthy
H01_AAGGTTCGTACTTAGC-1	9	H01	healthy
H01_AAGTCTGAGACTGGGT-1	1	H01	healthy
H01_AAGTCTGCACAGGCCT-1	0	H01	healthy
H01_AAGTCTGCATTGAGCT-1	2	H01	healthy
H01_AAGTCTGCATTGGCGC-1	0	H01	healthy
H01_AAGTCTGGTTAAAGTG-1	6	H01	healthy
H01_AAGTCTGGTTCGGCAC-1	5	H01	healthy
H01_AAGTCTGTCCAAATGC-1	0	H01	healthy
H01_AAGTCTGTCGGCTTGG-1	0	H01	healthy
H01_AATCCAGAGAGTACAT-1	1	H01	healthy
H01_AATCCAGAGGATGTAT-1	19	H01	healthy
H01_AATCCAGCACAAGTAA-1	6	H01	healthy
H01_AATCCAGCACTTAAGC-1	1	H01	healthy
H01_AATCCAGGTCCGAAGA-1	19	H01	healthy
H01_AATCCAGGTCCTCTTG-1	0	H01	healthy
H01_AATCCAGTCCGGCACA-1	2	H01	healthy
H01_AATCGGTCAGTTCATG-1	1	H01	healthy
H01_AATCGGTGTATGCTTG-1	8	H01	healthy
H01_AATCGGTGTTACCAGT-1	1	H01	healthy
H01_ACACCAAAGTCTCCTC-1	0	H01	healthy
H01_ACACCAATCAACTCTT-1	0	H01	healthy
H01_ACACCCTAGTGAACGC-1	0	H01	healthy
H01_ACACCCTAGTGAAGAG-1	1	H01	healthy
H01_ACACCCTCACCGAAAG-1	1	H01	healthy
H01_ACACCCTGTAGCTAAA-1	0	H01	healthy
H01_ACACCGGAGGCGATAC-1	2	H01	healthy
H01_ACACCGGAGGGTCTCC-1	0	H01	healthy
H01_ACACCGGCACAGAGGT-1	1	H01	healthy
H01_ACACCGGGTGGGTCAA-1	19	H01	healthy
H01_ACACTGACAAATCCGT-1	0	H01	healthy
H01_ACACTGACAGAAGCAC-1	2	H01	healthy
H01_ACACTGACATGACGGA-1	1	H01	healthy
H01_ACACTGAGTAGCCTCG-1	1	H01	healthy
H01_ACACTGAGTCCGACGT-1	6	H01	healthy
H01_ACAGCCGGTACCGTAT-1	1	H01	healthy
H01_ACAGCCGGTCTGCAAT-1	2	H01	healthy
H01_ACAGCCGTCTGCAGTA-1	1	H01	healthy
H01_ACAGCTAAGAATCTCC-1	0	H01	healthy
H01_ACAGCTAAGTCGAGTG-1	1	H01	healthy
H01_ACAGCTACAATAACGA-1	19	H01	healthy
H01_ACAGCTACACGACTCG-1	2	H01	healthy
H01_ACAGCTACAGTTTACG-1	6	H01	healthy
H01_ACATACGCAATGGTCT-1	1	H01	healthy
H01_ACATACGCAGCATACT-1	2	H01	healthy
H01_ACATACGGTAGATTAG-1	0	H01	healthy
H01_ACATACGGTGACCAAG-1	1	H01	healthy
H01_ACATACGTCTAACTTC-1	0	H01	healthy
H01_ACATCAGAGACCTTTG-1	6	H01	healthy
H01_ACATCAGAGCTTCGCG-1	0	H01	healthy
H01_ACATCAGCACTTACGA-1	0	H01	healthy
H01_ACATCAGTCAGGTTCA-1	2	H01	healthy
H01_ACATCAGTCGCCAAAT-1	6	H01	healthy
H01_ACATCAGTCGTGGGAA-1	1	H01	healthy
H01_ACATGGTAGCAGGTCA-1	1	H01	healthy
H01_ACATGGTAGGACACCA-1	3	H01	healthy
H01_ACATGGTTCACCTTAT-1	0	H01	healthy
H01_ACATGGTTCACGAAGG-1	0	H01	healthy
H01_ACCAGTAAGACACTAA-1	0	H01	healthy
H01_ACCAGTACAGGCGATA-1	2	H01	healthy
H01_ACCAGTACAGGGATTG-1	0	H01	healthy
H01_ACCCACTAGATGGCGT-1	6	H01	healthy
H01_ACCCACTAGCGATATA-1	0	H01	healthy
H01_ACCCACTGTGTGAATA-1	0	H01	healthy
H01_ACCCACTGTTCCGGCA-1	0	H01	healthy
H01_ACCCACTTCATCTGCC-1	0	H01	healthy
H01_ACCCACTTCATTTGGG-1	19	H01	healthy
H01_ACCGTAAAGTATTGGA-1	1	H01	healthy
H01_ACCGTAAGTCAGCTAT-1	0	H01	healthy
H01_ACCGTAAGTTACGACT-1	2	H01	healthy
H01_ACCGTAATCCAGGGCT-1	0	H01	healthy
H01_ACGAGCCAGTTAGCGG-1	1	H01	healthy
H01_ACGAGCCGTTAAGACA-1	19	H01	healthy
H01_ACGAGGAAGAACAACT-1	2	H01	healthy
H01_ACGAGGAAGGAGCGTT-1	1	H01	healthy
H01_ACGAGGACAGGTGCCT-1	2	H01	healthy
H01_ACGAGGAGTTCGTGAT-1	0	H01	healthy
H01_ACGATACCACATGGGA-1	19	H01	healthy
H01_ACGATACTCATTGCGA-1	1	H01	healthy
H01_ACGATGTCATACTACG-1	19	H01	healthy
H01_ACGATGTCATGTAAGA-1	6	H01	healthy
H01_ACGATGTGTTCGTCTC-1	0	H01	healthy
H01_ACGATGTTCTTGCATT-1	1	H01	healthy
H01_ACGCAGCAGAGAACAG-1	0	H01	healthy
H01_ACGCAGCCACAGCGTC-1	0	H01	healthy
H01_ACGCAGCGTCCAGTTA-1	1	H01	healthy
H01_ACGCAGCGTCCCTACT-1	1	H01	healthy
H01_ACGCCAGAGGTGCAAC-1	6	H01	healthy
H01_ACGCCAGGTAGAAAGG-1	0	H01	healthy
H01_ACGCCAGGTCCTCTTG-1	6	H01	healthy
H01_ACGGAGAAGGTGATTA-1	1	H01	healthy
H01_ACGGAGAAGTTGAGAT-1	3	H01	healthy
H01_ACGGAGACACCCAGTG-1	2	H01	healthy
H01_ACGGAGACATGAAGTA-1	10	H01	healthy
H01_ACGGAGAGTACTTAGC-1	0	H01	healthy
H01_ACGGAGAGTTGAGTTC-1	1	H01	healthy
H01_ACGGAGATCCCAAGTA-1	1	H01	healthy
H01_ACGGAGATCTTCGGTC-1	2	H01	healthy
H01_ACGGCCACAGGGATTG-1	1	H01	healthy
H01_ACGGCCACATGCTAGT-1	0	H01	healthy
H01_ACGGCCACATGGTCTA-1	1	H01	healthy
H01_ACGGCCACATGTCTCC-1	0	H01	healthy
H01_ACGGCCAGTCGACTGC-1	2	H01	healthy
H01_ACGGCCATCAGCACAT-1	2	H01	healthy
H01_ACGGCCATCCAAACTG-1	13	H01	healthy
H01_ACGGGCTCAAGCCTAT-1	19	H01	healthy
H01_ACGGGCTGTGTTCTTT-1	5	H01	healthy
H01_ACGGGCTGTTAGTGGG-1	0	H01	healthy
H01_ACGGGTCAGGTAGCCA-1	0	H01	healthy
H01_ACGGGTCGTCGTCTTC-1	5	H01	healthy
H01_ACGGGTCTCCTCCTAG-1	6	H01	healthy
H01_ACGTCAACAGTTCCCT-1	5	H01	healthy
H01_ACTATCTGTATCTGCA-1	0	H01	healthy
H01_ACTATCTTCAACACAC-1	1	H01	healthy
H01_ACTGAACAGGGAGTAA-1	0	H01	healthy
H01_ACTGAACGTTTAGCTG-1	6	H01	healthy
H01_ACTGAACTCCTAGTGA-1	0	H01	healthy
H01_ACTGAGTCATTTCACT-1	1	H01	healthy
H01_ACTGAGTGTACTTAGC-1	0	H01	healthy
H01_ACTGATGCAGTCGATT-1	1	H01	healthy
H01_ACTGATGGTCCTAGCG-1	6	H01	healthy
H01_ACTGCTCAGACTAAGT-1	1	H01	healthy
H01_ACTGCTCAGTATCTCG-1	2	H01	healthy
H01_ACTGCTCCACGAAGCA-1	6	H01	healthy
H01_ACTGCTCCATCCGGGT-1	1	H01	healthy
H01_ACTGCTCGTGATGTGG-1	0	H01	healthy
H01_ACTGTCCGTCCGTGAC-1	19	H01	healthy
H01_ACTGTCCTCGCCTGAG-1	0	H01	healthy
H01_ACTGTCCTCTCACATT-1	19	H01	healthy
H01_ACTTACTGTCATGCAT-1	0	H01	healthy
H01_ACTTACTGTGTGGCTC-1	0	H01	healthy
H01_ACTTACTGTTGGGACA-1	0	H01	healthy
H01_ACTTGTTAGGGCTTCC-1	0	H01	healthy
H01_ACTTGTTCAGACGTAG-1	2	H01	healthy
H01_ACTTGTTGTTCGCGAC-1	1	H01	healthy
H01_ACTTGTTTCAACGGCC-1	1	H01	healthy
H01_ACTTGTTTCTCGAGTA-1	1	H01	healthy
H01_ACTTGTTTCTCGATGA-1	1	H01	healthy
H01_ACTTTCAAGCAGACTG-1	2	H01	healthy
H01_ACTTTCACAGCCTGTG-1	6	H01	healthy
H01_AGAATAGCAATAACGA-1	1	H01	healthy
H01_AGAATAGCAGCTGTAT-1	1	H01	healthy
H01_AGAATAGGTATGAAAC-1	1	H01	healthy
H01_AGAATAGGTTCTCATT-1	0	H01	healthy
H01_AGACGTTAGTGAAGTT-1	0	H01	healthy
H01_AGACGTTAGTTTAGGA-1	6	H01	healthy
H01_AGACGTTTCCTCAATT-1	2	H01	healthy
H01_AGAGCGACAAATTGCC-1	2	H01	healthy
H01_AGAGCGACAGCTGCTG-1	0	H01	healthy
H01_AGAGCGAGTTCGAATC-1	9	H01	healthy
H01_AGAGCGATCTCTGCTG-1	6	H01	healthy
H01_AGAGCTTGTGGCCCTA-1	0	H01	healthy
H01_AGAGCTTGTTAGAACA-1	2	H01	healthy
H01_AGAGCTTTCCGCATCT-1	2	H01	healthy
H01_AGAGTGGAGTAGCGGT-1	1	H01	healthy
H01_AGAGTGGCAAGCTGAG-1	19	H01	healthy
H01_AGAGTGGGTACCTACA-1	12	H01	healthy
H01_AGAGTGGGTGCAGGTA-1	6	H01	healthy
H01_AGATCTGAGGACCACA-1	1	H01	healthy
H01_AGATCTGAGTGACATA-1	19	H01	healthy
H01_AGATCTGCATGAGCGA-1	6	H01	healthy
H01_AGATCTGTCCTGTACC-1	2	H01	healthy
H01_AGATTGCCAATGGAGC-1	0	H01	healthy
H01_AGATTGCGTAGTGAAT-1	2	H01	healthy
H01_AGATTGCTCCTGTAGA-1	6	H01	healthy
H01_AGCAGCCAGAGTACCG-1	0	H01	healthy
H01_AGCAGCCAGTGACATA-1	0	H01	healthy
H01_AGCAGCCGTCAGGACA-1	2	H01	healthy
H01_AGCAGCCTCAGCTGGC-1	6	H01	healthy
H01_AGCAGCCTCCTGCCAT-1	5	H01	healthy
H01_AGCATACAGCGGCTTC-1	9	H01	healthy
H01_AGCATACGTGCCTGGT-1	9	H01	healthy
H01_AGCATACGTTGAGTTC-1	1	H01	healthy
H01_AGCATACTCAGGATCT-1	1	H01	healthy
H01_AGCCTAACATGACATC-1	0	H01	healthy
H01_AGCCTAAGTAAAGTCA-1	1	H01	healthy
H01_AGCCTAAGTTGAACTC-1	0	H01	healthy
H01_AGCGGTCGTAGGGTAC-1	5	H01	healthy
H01_AGCGGTCGTCATACTG-1	0	H01	healthy
H01_AGCGGTCTCCTCAATT-1	19	H01	healthy
H01_AGCGGTCTCCTTGACC-1	2	H01	healthy
H01_AGCGTATGTCACAAGG-1	5	H01	healthy
H01_AGCGTATGTCCGAATT-1	6	H01	healthy
H01_AGCGTCGAGCGTCTAT-1	0	H01	healthy
H01_AGCGTCGGTAGGAGTC-1	0	H01	healthy
H01_AGCGTCGTCAAACCGT-1	0	H01	healthy
H01_AGCTCCTAGAGTGAGA-1	9	H01	healthy
H01_AGCTCCTAGCGCCTCA-1	19	H01	healthy
H01_AGCTCCTCACCAGGCT-1	2	H01	healthy
H01_AGCTCCTCACGTTGGC-1	6	H01	healthy
H01_AGCTCCTCATTCGACA-1	1	H01	healthy
H01_AGCTCCTGTAGCTCCG-1	9	H01	healthy
H01_AGCTCCTTCACCTTAT-1	2	H01	healthy
H01_AGCTCTCAGGTGGGTT-1	0	H01	healthy
H01_AGCTCTCGTAGCAAAT-1	2	H01	healthy
H01_AGCTCTCGTTCGTTGA-1	10	H01	healthy
H01_AGCTCTCTCCTGCAGG-1	12	H01	healthy
H01_AGCTTGAAGATATGCA-1	6	H01	healthy
H01_AGCTTGAAGTAATCCC-1	2	H01	healthy
H01_AGCTTGACAAGCGAGT-1	6	H01	healthy
H01_AGCTTGAGTAAGAGAG-1	1	H01	healthy
H01_AGCTTGAGTCTCTTTA-1	1	H01	healthy
H01_AGCTTGATCGCCTGTT-1	19	H01	healthy
H01_AGGCCACAGTGGTAGC-1	2	H01	healthy
H01_AGGCCACGTAACGCGA-1	19	H01	healthy
H01_AGGCCACGTATGAATG-1	2	H01	healthy
H01_AGGCCACGTCCTCTTG-1	0	H01	healthy
H01_AGGCCACTCCGGCACA-1	0	H01	healthy
H01_AGGCCGTAGACCTAGG-1	0	H01	healthy
H01_AGGCCGTGTGTTCGAT-1	0	H01	healthy
H01_AGGCCGTTCGAATGGG-1	1	H01	healthy
H01_AGGGAGTAGAGGTAGA-1	6	H01	healthy
H01_AGGGAGTCAAAGGTGC-1	1	H01	healthy
H01_AGGGAGTGTCCAGTAT-1	1	H01	healthy
H01_AGGGAGTTCAGCGATT-1	6	H01	healthy
H01_AGGGATGAGGCAGGTT-1	2	H01	healthy
H01_AGGGATGAGTCGATAA-1	0	H01	healthy
H01_AGGGATGAGTTGAGAT-1	3	H01	healthy
H01_AGGGATGCAATAACGA-1	2	H01	healthy
H01_AGGGATGTCACTTATC-1	1	H01	healthy
H01_AGGTCATAGAGCAATT-1	8	H01	healthy
H01_AGGTCATAGTGGGCTA-1	1	H01	healthy
H01_AGGTCATGTCTTTCAT-1	2	H01	healthy
H01_AGGTCATTCCGTCAAA-1	6	H01	healthy
H01_AGGTCATTCGCTTGTC-1	1	H01	healthy
H01_AGGTCCGAGGATGGTC-1	1	H01	healthy
H01_AGGTCCGAGGGTGTTG-1	2	H01	healthy
H01_AGGTCCGCAAGTTCTG-1	6	H01	healthy
H01_AGGTCCGCAATGGAGC-1	1	H01	healthy
H01_AGGTCCGCACCATGTA-1	0	H01	healthy
H01_AGGTCCGGTTACGCGC-1	6	H01	healthy
H01_AGTAGTCCAAGCCATT-1	0	H01	healthy
H01_AGTCTTTGTCTAGGTT-1	12	H01	healthy
H01_AGTCTTTGTGTCTGAT-1	19	H01	healthy
H01_AGTCTTTTCCCATTAT-1	1	H01	healthy
H01_AGTCTTTTCGTAGGAG-1	0	H01	healthy
H01_AGTCTTTTCTGCGTAA-1	0	H01	healthy
H01_AGTGAGGAGCACAGGT-1	6	H01	healthy
H01_AGTGAGGCATAAGACA-1	0	H01	healthy
H01_AGTGGGAAGTAGGTGC-1	1	H01	healthy
H01_AGTGGGAGTCTGATTG-1	9	H01	healthy
H01_AGTGGGAGTTGCCTCT-1	0	H01	healthy
H01_AGTGGGATCTAACGGT-1	0	H01	healthy
H01_AGTGTCAAGGCGCTCT-1	0	H01	healthy
H01_AGTGTCACATCGGTTA-1	0	H01	healthy
H01_AGTGTCAGTAGGCATG-1	1	H01	healthy
H01_AGTTGGTCACGCTTTC-1	12	H01	healthy
H01_AGTTGGTCAGACAGGT-1	2	H01	healthy
H01_AGTTGGTGTGGTACAG-1	9	H01	healthy
H01_AGTTGGTTCAATCACG-1	1	H01	healthy
H01_ATAACGCAGAATAGGG-1	6	H01	healthy
H01_ATAACGCAGCCAGGAT-1	0	H01	healthy
H01_ATAACGCCATTATCTC-1	0	H01	healthy
H01_ATAACGCGTGAGGGAG-1	19	H01	healthy
H01_ATAACGCGTTCCATGA-1	6	H01	healthy
H01_ATAAGAGAGGAATCGC-1	1	H01	healthy
H01_ATAAGAGCAAGACACG-1	2	H01	healthy
H01_ATAAGAGCAGATCTGT-1	2	H01	healthy
H01_ATAAGAGTCCGTACAA-1	1	H01	healthy
H01_ATAGACCAGTTCGCGC-1	0	H01	healthy
H01_ATAGACCCACGGTAGA-1	19	H01	healthy
H01_ATAGACCCATGGTCTA-1	1	H01	healthy
H01_ATAGACCTCTCCCTGA-1	6	H01	healthy
H01_ATCACGACATCTGGTA-1	0	H01	healthy
H01_ATCACGAGTAGCTTGT-1	9	H01	healthy
H01_ATCATCTAGAATTCCC-1	1	H01	healthy
H01_ATCATCTAGCTAGTCT-1	2	H01	healthy
H01_ATCATCTAGTTTGCGT-1	1	H01	healthy
H01_ATCATCTGTCATGCAT-1	2	H01	healthy
H01_ATCATGGAGACAAGCC-1	2	H01	healthy
H01_ATCATGGCATTCTCAT-1	4	H01	healthy
H01_ATCATGGGTAAACGCG-1	0	H01	healthy
H01_ATCATGGGTCGCTTTC-1	6	H01	healthy
H01_ATCCACCCATGCCCGA-1	19	H01	healthy
H01_ATCCACCGTTGGAGGT-1	0	H01	healthy
H01_ATCCACCTCGGTCTAA-1	6	H01	healthy
H01_ATCCACCTCTGTCTAT-1	19	H01	healthy
H01_ATCCGAAGTACTTAGC-1	0	H01	healthy
H01_ATCCGAAGTAGCGTCC-1	2	H01	healthy
H01_ATCCGAAGTCTCTTAT-1	10	H01	healthy
H01_ATCCGAATCTATCCCG-1	2	H01	healthy
H01_ATCCGAATCTTGAGAC-1	0	H01	healthy
H01_ATCGAGTGTGAGGCTA-1	1	H01	healthy
H01_ATCGAGTTCCGCGTTT-1	1	H01	healthy
H01_ATCTACTAGTCCCACG-1	2	H01	healthy
H01_ATCTACTCAAGGTTTC-1	6	H01	healthy
H01_ATCTACTGTTGGACCC-1	6	H01	healthy
H01_ATCTACTTCCAGATCA-1	0	H01	healthy
H01_ATCTACTTCTTTAGGG-1	6	H01	healthy
H01_ATCTGCCCACAACGCC-1	0	H01	healthy
H01_ATCTGCCTCTCTGCTG-1	0	H01	healthy
H01_ATGAGGGAGGATATAC-1	0	H01	healthy
H01_ATGAGGGCAGCTCGCA-1	0	H01	healthy
H01_ATGAGGGTCAGTCCCT-1	1	H01	healthy
H01_ATGAGGGTCATTGCGA-1	1	H01	healthy
H01_ATGAGGGTCTCCCTGA-1	2	H01	healthy
H01_ATGCGATCAGGGCATA-1	6	H01	healthy
H01_ATGCGATCAGTGAGTG-1	6	H01	healthy
H01_ATGCGATTCTGAAAGA-1	0	H01	healthy
H01_ATGGGAGAGGCACATG-1	9	H01	healthy
H01_ATGGGAGGTGCCTGGT-1	12	H01	healthy
H01_ATGGGAGGTTCGCGAC-1	6	H01	healthy
H01_ATGTGTGAGCTAAGAT-1	5	H01	healthy
H01_ATGTGTGGTTTAAGCC-1	2	H01	healthy
H01_ATTACTCAGTGGTAAT-1	0	H01	healthy
H01_ATTACTCGTGTGGTTT-1	0	H01	healthy
H01_ATTATCCAGAGGTACC-1	1	H01	healthy
H01_ATTATCCAGTCGTTTG-1	0	H01	healthy
H01_ATTATCCAGTTACGGG-1	1	H01	healthy
H01_ATTATCCCAATGGAGC-1	1	H01	healthy
H01_ATTATCCGTCGATTGT-1	2	H01	healthy
H01_ATTATCCTCCGTAGTA-1	9	H01	healthy
H01_ATTATCCTCTATCGCC-1	0	H01	healthy
H01_ATTATCCTCTGAAAGA-1	0	H01	healthy
H01_ATTCTACAGTGGAGTC-1	1	H01	healthy
H01_ATTCTACGTCACTTCC-1	5	H01	healthy
H01_ATTGGACCATGGGAAC-1	2	H01	healthy
H01_ATTGGACGTAGGGTAC-1	0	H01	healthy
H01_ATTGGACTCGGCGCAT-1	1	H01	healthy
H01_ATTGGACTCGTACGGC-1	0	H01	healthy
H01_ATTGGTGAGTATTGGA-1	1	H01	healthy
H01_ATTGGTGCAAGGGTCA-1	2	H01	healthy
H01_ATTGGTGCATGTTCCC-1	0	H01	healthy
H01_ATTGGTGGTAGTAGTA-1	1	H01	healthy
H01_ATTGGTGTCGACAGCC-1	2	H01	healthy
H01_ATTTCTGAGTGTACTC-1	0	H01	healthy
H01_ATTTCTGCATAGGATA-1	2	H01	healthy
H01_ATTTCTGTCCAATGGT-1	6	H01	healthy
H01_CAACCAAAGAAAGTGG-1	3	H01	healthy
H01_CAACCAAGTCAACTGT-1	6	H01	healthy
H01_CAACCAAGTCAGAGGT-1	0	H01	healthy
H01_CAACCAATCGCTTGTC-1	1	H01	healthy
H01_CAACCTCCATAGTAAG-1	1	H01	healthy
H01_CAACCTCGTATGGTTC-1	1	H01	healthy
H01_CAACCTCGTCTGCAAT-1	6	H01	healthy
H01_CAACCTCGTTGGAGGT-1	19	H01	healthy
H01_CAACTAGCATCCCACT-1	0	H01	healthy
H01_CAACTAGCATCGTCGG-1	1	H01	healthy
H01_CAAGAAAAGACAATAC-1	1	H01	healthy
H01_CAAGAAAAGCACACAG-1	9	H01	healthy
H01_CAAGAAAAGGCGATAC-1	2	H01	healthy
H01_CAAGAAAAGTTGTCGT-1	0	H01	healthy
H01_CAAGAAAGTCCAGTAT-1	1	H01	healthy
H01_CAAGAAATCAGCTTAG-1	1	H01	healthy
H01_CAAGAAATCCTTTCGG-1	1	H01	healthy
H01_CAAGATCCAATCCAAC-1	2	H01	healthy
H01_CAAGATCCACACATGT-1	0	H01	healthy
H01_CAAGATCGTAGCTCCG-1	19	H01	healthy
H01_CAAGATCGTTTGTTTC-1	1	H01	healthy
H01_CAAGGCCAGACATAAC-1	0	H01	healthy
H01_CAAGGCCGTGATGATA-1	2	H01	healthy
H01_CAAGGCCGTTTGGCGC-1	6	H01	healthy
H01_CAAGTTGCAGTACACT-1	0	H01	healthy
H01_CAAGTTGGTGTCGCTG-1	1	H01	healthy
H01_CAAGTTGTCGGCGCTA-1	0	H01	healthy
H01_CACAAACAGATGTGTA-1	0	H01	healthy
H01_CACAAACAGCGTGAGT-1	0	H01	healthy
H01_CACAAACAGGTTCCTA-1	0	H01	healthy
H01_CACAAACCAGACACTT-1	1	H01	healthy
H01_CACAAACCAGTGAGTG-1	0	H01	healthy
H01_CACAAACGTACAGACG-1	12	H01	healthy
H01_CACAAACGTCTGGAGA-1	0	H01	healthy
H01_CACAAACTCTAGAGTC-1	1	H01	healthy
H01_CACACAACATCTATGG-1	2	H01	healthy
H01_CACACAAGTCCAACTA-1	6	H01	healthy
H01_CACACAAGTGGTAACG-1	0	H01	healthy
H01_CACACAATCACAATGC-1	3	H01	healthy
H01_CACACCTAGACTTTCG-1	1	H01	healthy
H01_CACACCTAGAGTACCG-1	1	H01	healthy
H01_CACACCTAGTACGATA-1	9	H01	healthy
H01_CACACCTCATTCCTCG-1	3	H01	healthy
H01_CACACCTGTCTGCGGT-1	0	H01	healthy
H01_CACACCTTCCGTCATC-1	2	H01	healthy
H01_CACACTCAGGTGACCA-1	1	H01	healthy
H01_CACACTCGTCATACTG-1	0	H01	healthy
H01_CACACTCGTGACAAAT-1	1	H01	healthy
H01_CACACTCTCCCAAGAT-1	5	H01	healthy
H01_CACAGGCAGAAGGTTT-1	0	H01	healthy
H01_CACAGGCAGGCAAAGA-1	0	H01	healthy
H01_CACAGGCCAACACCTA-1	6	H01	healthy
H01_CACAGGCCACAGATTC-1	19	H01	healthy
H01_CACAGGCCATCTATGG-1	0	H01	healthy
H01_CACAGGCGTAAACGCG-1	0	H01	healthy
H01_CACAGGCTCCTAAGTG-1	1	H01	healthy
H01_CACAGGCTCGCGTAGC-1	0	H01	healthy
H01_CACAGTACAGCGAACA-1	19	H01	healthy
H01_CACAGTACATGTCGAT-1	19	H01	healthy
H01_CACAGTATCCAATGGT-1	6	H01	healthy
H01_CACATAGAGATGAGAG-1	0	H01	healthy
H01_CACATAGGTTGCGCAC-1	2	H01	healthy
H01_CACATAGTCCCGGATG-1	6	H01	healthy
H01_CACATTTAGTTATCGC-1	0	H01	healthy
H01_CACATTTGTCATACTG-1	1	H01	healthy
H01_CACATTTGTTGATTCG-1	1	H01	healthy
H01_CACATTTTCACATAGC-1	2	H01	healthy
H01_CACCACTAGATGCCTT-1	0	H01	healthy
H01_CACCACTAGTGTACGG-1	2	H01	healthy
H01_CACCACTTCCATGAAC-1	0	H01	healthy
H01_CACCAGGGTAAGTAGT-1	0	H01	healthy
H01_CACCAGGGTACCTACA-1	9	H01	healthy
H01_CACCAGGGTGGCGAAT-1	6	H01	healthy
H01_CACCAGGTCGGATGTT-1	2	H01	healthy
H01_CACCAGGTCTCTAGGA-1	0	H01	healthy
H01_CACCTTGCATAGAAAC-1	1	H01	healthy
H01_CACCTTGGTCCAGTAT-1	1	H01	healthy
H01_CACTCCACACAGTCGC-1	0	H01	healthy
H01_CACTCCATCAGTGCAT-1	0	H01	healthy
H01_CAGAATCAGGAGCGTT-1	0	H01	healthy
H01_CAGAATCGTCACCTAA-1	2	H01	healthy
H01_CAGAATCGTGCACGAA-1	0	H01	healthy
H01_CAGAATCGTGGCTCCA-1	0	H01	healthy
H01_CAGAATCTCCTGCAGG-1	0	H01	healthy
H01_CAGAGAGCAATCGAAA-1	2	H01	healthy
H01_CAGAGAGCAGGATTGG-1	0	H01	healthy
H01_CAGAGAGGTATGAAAC-1	1	H01	healthy
H01_CAGAGAGGTGGAAAGA-1	2	H01	healthy
H01_CAGAGAGTCAAGATCC-1	19	H01	healthy
H01_CAGATCACAGGTCCAC-1	0	H01	healthy
H01_CAGATCATCACGCGGT-1	1	H01	healthy
H01_CAGATCATCCTAGTGA-1	0	H01	healthy
H01_CAGATCATCGTCCGTT-1	0	H01	healthy
H01_CAGCAGCAGCCCTAAT-1	19	H01	healthy
H01_CAGCAGCAGGGATGGG-1	6	H01	healthy
H01_CAGCAGCCATCACCCT-1	1	H01	healthy
H01_CAGCAGCGTGGTTTCA-1	0	H01	healthy
H01_CAGCAGCTCGGTTAAC-1	2	H01	healthy
H01_CAGCATACAACTGCGC-1	0	H01	healthy
H01_CAGCATAGTCATTAGC-1	1	H01	healthy
H01_CAGCATATCACCTCGT-1	0	H01	healthy
H01_CAGCATATCACTTCAT-1	0	H01	healthy
H01_CAGCCGACACGGATAG-1	0	H01	healthy
H01_CAGCCGAGTTTAGCTG-1	0	H01	healthy
H01_CAGCGACCATGTTCCC-1	1	H01	healthy
H01_CAGCGACGTATGAATG-1	1	H01	healthy
H01_CAGCGACTCGTGTAGT-1	6	H01	healthy
H01_CAGCTAAAGGGAAACA-1	6	H01	healthy
H01_CAGCTAAAGTTCGCAT-1	1	H01	healthy
H01_CAGCTAACATTGCGGC-1	2	H01	healthy
H01_CAGCTGGAGTGAAGTT-1	19	H01	healthy
H01_CAGCTGGGTATAGTAG-1	2	H01	healthy
H01_CAGCTGGGTTTGACTG-1	1	H01	healthy
H01_CAGCTGGTCTGGTTCC-1	19	H01	healthy
H01_CAGGTGCCAGTTAACC-1	1	H01	healthy
H01_CAGGTGCCATTGTGCA-1	6	H01	healthy
H01_CAGGTGCTCACAACGT-1	1	H01	healthy
H01_CAGTAACAGGACACCA-1	6	H01	healthy
H01_CAGTAACGTAGCTCCG-1	0	H01	healthy
H01_CAGTAACGTCATGCAT-1	1	H01	healthy
H01_CAGTAACTCCAATGGT-1	6	H01	healthy
H01_CAGTAACTCTAACTCT-1	19	H01	healthy
H01_CAGTCCTCAGCCAATT-1	0	H01	healthy
H01_CAGTCCTTCAATCACG-1	1	H01	healthy
H01_CATATGGCAAGCTGGA-1	0	H01	healthy
H01_CATATGGCAGTGGAGT-1	2	H01	healthy
H01_CATATGGGTTGAGTTC-1	3	H01	healthy
H01_CATATGGTCGCTAGCG-1	5	H01	healthy
H01_CATATTCTCCCAGGTG-1	19	H01	healthy
H01_CATATTCTCCTGCAGG-1	2	H01	healthy
H01_CATCAAGAGGTAGCTG-1	6	H01	healthy
H01_CATCAAGAGTACACCT-1	5	H01	healthy
H01_CATCAAGCATGCCTAA-1	2	H01	healthy
H01_CATCAAGCATGGGAAC-1	0	H01	healthy
H01_CATCAGACAAAGCAAT-1	0	H01	healthy
H01_CATCAGACACACATGT-1	9	H01	healthy
H01_CATCAGAGTAACGCGA-1	1	H01	healthy
H01_CATCAGATCCGCAAGC-1	1	H01	healthy
H01_CATCCACGTAAGAGGA-1	1	H01	healthy
H01_CATCCACTCGTGACAT-1	6	H01	healthy
H01_CATCGAAGTTGAGGTG-1	19	H01	healthy
H01_CATCGGGCACCAGGCT-1	1	H01	healthy
H01_CATCGGGCAGACGTAG-1	2	H01	healthy
H01_CATCGGGCATTTCAGG-1	6	H01	healthy
H01_CATCGGGTCAAGATCC-1	2	H01	healthy
H01_CATGACAAGTACCGGA-1	0	H01	healthy
H01_CATGACACAGGCTCAC-1	1	H01	healthy
H01_CATGACACATCCCATC-1	1	H01	healthy
H01_CATGACATCGTTTAGG-1	2	H01	healthy
H01_CATGCCTAGTACATGA-1	0	H01	healthy
H01_CATGCCTAGTGCAAGC-1	2	H01	healthy
H01_CATGCCTAGTGTTAGA-1	0	H01	healthy
H01_CATGCCTGTAGCTTGT-1	0	H01	healthy
H01_CATTATCAGTGGGTTG-1	0	H01	healthy
H01_CATTATCGTTGTGGCC-1	6	H01	healthy
H01_CATTATCTCATTTGGG-1	6	H01	healthy
H01_CATTCGCAGAAACCAT-1	1	H01	healthy
H01_CATTCGCAGACTAAGT-1	6	H01	healthy
H01_CATTCGCGTGAGCGAT-1	19	H01	healthy
H01_CATTCGCGTGGCAAAC-1	1	H01	healthy
H01_CATTCGCGTGGCCCTA-1	2	H01	healthy
H01_CATTCGCTCATATCGG-1	2	H01	healthy
H01_CCAATCCAGCGCCTTG-1	0	H01	healthy
H01_CCAATCCAGGAGTTTA-1	2	H01	healthy
H01_CCAATCCCACCCTATC-1	2	H01	healthy
H01_CCAATCCGTACTTAGC-1	1	H01	healthy
H01_CCACCTACAACGCACC-1	0	H01	healthy
H01_CCACCTACACTCGACG-1	0	H01	healthy
H01_CCACCTACAGTATGCT-1	0	H01	healthy
H01_CCACCTACATGGTCTA-1	19	H01	healthy
H01_CCACCTATCATTCACT-1	1	H01	healthy
H01_CCACCTATCCCAACGG-1	1	H01	healthy
H01_CCACGGACATGCCCGA-1	1	H01	healthy
H01_CCACGGAGTCACTGGC-1	12	H01	healthy
H01_CCACGGATCAACACCA-1	0	H01	healthy
H01_CCACTACGTCTTCAAG-1	0	H01	healthy
H01_CCACTACTCACAATGC-1	0	H01	healthy
H01_CCAGCGACACACATGT-1	4	H01	healthy
H01_CCATGTCAGAAAGTGG-1	0	H01	healthy
H01_CCATGTCAGCGTAGTG-1	19	H01	healthy
H01_CCATGTCCAGACACTT-1	2	H01	healthy
H01_CCATGTCCAGGGAGAG-1	1	H01	healthy
H01_CCATGTCCAGGTTTCA-1	0	H01	healthy
H01_CCATGTCGTCAGCTAT-1	2	H01	healthy
H01_CCATGTCGTCTGCGGT-1	2	H01	healthy
H01_CCATGTCGTGAGGGAG-1	1	H01	healthy
H01_CCATGTCTCTTTCCTC-1	5	H01	healthy
H01_CCATTCGAGGATGGTC-1	6	H01	healthy
H01_CCCAATCCACCCATTC-1	1	H01	healthy
H01_CCCAATCGTACGAAAT-1	1	H01	healthy
H01_CCCAATCTCAAACCAC-1	2	H01	healthy
H01_CCCAGTTTCTTCATGT-1	1	H01	healthy
H01_CCCATACAGAAGGCCT-1	0	H01	healthy
H01_CCCATACAGAGACTAT-1	0	H01	healthy
H01_CCCATACAGTGTCTCA-1	2	H01	healthy
H01_CCCTCCTAGACAAAGG-1	2	H01	healthy
H01_CCCTCCTCAGATCGGA-1	6	H01	healthy
H01_CCCTCCTGTAACGTTC-1	6	H01	healthy
H01_CCCTCCTGTACAGTTC-1	1	H01	healthy
H01_CCGGGATAGCGAGAAA-1	1	H01	healthy
H01_CCGGGATGTTAAGGGC-1	9	H01	healthy
H01_CCGGGATGTTATGTGC-1	0	H01	healthy
H01_CCGGTAGCACATTAGC-1	1	H01	healthy
H01_CCGGTAGCAGACGTAG-1	12	H01	healthy
H01_CCGTACTAGAAGGGTA-1	0	H01	healthy
H01_CCGTACTAGAATGTTG-1	0	H01	healthy
H01_CCGTACTAGGCTAGAC-1	1	H01	healthy
H01_CCGTACTAGTGCGTGA-1	2	H01	healthy
H01_CCGTACTCAATAACGA-1	2	H01	healthy
H01_CCGTACTCAATCCAAC-1	0	H01	healthy
H01_CCGTACTCACTTCGAA-1	6	H01	healthy
H01_CCGTACTCACTTCTGC-1	19	H01	healthy
H01_CCGTACTGTGAGTGAC-1	2	H01	healthy
H01_CCGTACTTCTATCCCG-1	3	H01	healthy
H01_CCGTGGAAGCAATCTC-1	6	H01	healthy
H01_CCGTGGACACATTTCT-1	6	H01	healthy
H01_CCGTGGACACCTCGTT-1	4	H01	healthy
H01_CCGTGGATCTTTACAC-1	2	H01	healthy
H01_CCGTTCAAGAGCTATA-1	2	H01	healthy
H01_CCGTTCAAGAGGTACC-1	1	H01	healthy
H01_CCGTTCACACAGTCGC-1	1	H01	healthy
H01_CCGTTCAGTTTGGGCC-1	0	H01	healthy
H01_CCGTTCATCTGCCAGG-1	1	H01	healthy
H01_CCTAAAGGTGGCTCCA-1	0	H01	healthy
H01_CCTAAAGGTTATCACG-1	0	H01	healthy
H01_CCTACACAGGTGACCA-1	1	H01	healthy
H01_CCTACACGTCACAAGG-1	0	H01	healthy
H01_CCTACACGTTATCGGT-1	19	H01	healthy
H01_CCTACCACATCTCGCT-1	1	H01	healthy
H01_CCTACCATCCAAACTG-1	19	H01	healthy
H01_CCTACCATCCAGTAGT-1	6	H01	healthy
H01_CCTACCATCTAACGGT-1	1	H01	healthy
H01_CCTAGCTAGCGAGAAA-1	6	H01	healthy
H01_CCTAGCTAGGCCCGTT-1	19	H01	healthy
H01_CCTAGCTGTAGGAGTC-1	1	H01	healthy
H01_CCTAGCTGTCTGCAAT-1	0	H01	healthy
H01_CCTATTACAAGCTGGA-1	12	H01	healthy
H01_CCTATTAGTCGCGGTT-1	1	H01	healthy
H01_CCTATTATCACTCCTG-1	3	H01	healthy
H01_CCTATTATCGGTCTAA-1	2	H01	healthy
H01_CCTCAGTCAGATCCAT-1	0	H01	healthy
H01_CCTCTGAAGAGTGAGA-1	2	H01	healthy
H01_CCTCTGAAGGAGCGTT-1	12	H01	healthy
H01_CCTCTGAAGTTTAGGA-1	0	H01	healthy
H01_CCTCTGACACCGATAT-1	1	H01	healthy
H01_CCTCTGACACTAAGTC-1	19	H01	healthy
H01_CCTTACGAGTCGATAA-1	9	H01	healthy
H01_CCTTACGCAGGGTACA-1	1	H01	healthy
H01_CCTTACGCATTGCGGC-1	0	H01	healthy
H01_CCTTACGGTCCGAGTC-1	2	H01	healthy
H01_CCTTCCCAGCCGCCTA-1	0	H01	healthy
H01_CCTTCCCCATGCCCGA-1	1	H01	healthy
H01_CCTTCCCGTCTTGCGG-1	0	H01	healthy
H01_CCTTCGAAGCCCAACC-1	1	H01	healthy
H01_CCTTCGACAACCGCCA-1	0	H01	healthy
H01_CCTTCGACAACTTGAC-1	0	H01	healthy
H01_CCTTCGACATTGTGCA-1	12	H01	healthy
H01_CCTTCGAGTCTCCATC-1	19	H01	healthy
H01_CCTTCGATCCTTGCCA-1	2	H01	healthy
H01_CCTTCGATCTGTTTGT-1	0	H01	healthy
H01_CCTTTCTCACGTCAGC-1	2	H01	healthy
H01_CCTTTCTGTCAATACC-1	1	H01	healthy
H01_CCTTTCTGTGAAATCA-1	12	H01	healthy
H01_CGAACATGTAGAGGAA-1	0	H01	healthy
H01_CGAACATGTTCAGTAC-1	0	H01	healthy
H01_CGAATGTCATCACCCT-1	1	H01	healthy
H01_CGAATGTTCCAGATCA-1	0	H01	healthy
H01_CGACCTTGTAGCTTGT-1	1	H01	healthy
H01_CGACCTTGTGTCGCTG-1	0	H01	healthy
H01_CGACCTTTCAGAGGTG-1	0	H01	healthy
H01_CGACCTTTCTTACCGC-1	1	H01	healthy
H01_CGAGAAGGTCATTAGC-1	0	H01	healthy
H01_CGAGCACAGTCGAGTG-1	0	H01	healthy
H01_CGAGCACCATGCAACT-1	5	H01	healthy
H01_CGAGCACGTGACTACT-1	0	H01	healthy
H01_CGAGCACTCAGTGTTG-1	5	H01	healthy
H01_CGAGCACTCATGGTCA-1	1	H01	healthy
H01_CGAGCCAAGCATGGCA-1	0	H01	healthy
H01_CGAGCCAAGGAACTGC-1	0	H01	healthy
H01_CGAGCCACAGCTTAAC-1	6	H01	healthy
H01_CGAGCCATCATCACCC-1	0	H01	healthy
H01_CGATCGGCACACTGCG-1	9	H01	healthy
H01_CGATGGCAGGCGTACA-1	1	H01	healthy
H01_CGATGGCAGTCGTACT-1	2	H01	healthy
H01_CGATGTAAGCTAACTC-1	0	H01	healthy
H01_CGATGTAGTCGCCATG-1	2	H01	healthy
H01_CGATGTAGTTGAGGTG-1	0	H01	healthy
H01_CGATTGACATAACCTG-1	19	H01	healthy
H01_CGATTGACATGGGAAC-1	19	H01	healthy
H01_CGATTGACATTAACCG-1	1	H01	healthy
H01_CGCCAAGGTGGTCCGT-1	1	H01	healthy
H01_CGCCAAGTCTCAAACG-1	0	H01	healthy
H01_CGCGGTAAGACCACGA-1	19	H01	healthy
H01_CGCGGTACACCAGGCT-1	2	H01	healthy
H01_CGCGGTACATGCCTAA-1	2	H01	healthy
H01_CGCGTTTCACGCATCG-1	1	H01	healthy
H01_CGCGTTTCAGGCTCAC-1	0	H01	healthy
H01_CGCTATCAGATCACGG-1	2	H01	healthy
H01_CGCTATCAGCTGCCCA-1	19	H01	healthy
H01_CGCTATCAGTCATCCA-1	9	H01	healthy
H01_CGCTATCCACTTCGAA-1	1	H01	healthy
H01_CGCTATCCATGATCCA-1	2	H01	healthy
H01_CGCTGGACAATAGCAA-1	6	H01	healthy
H01_CGCTGGACATACTACG-1	0	H01	healthy
H01_CGCTGGAGTAGCTTGT-1	0	H01	healthy
H01_CGCTGGATCCAGATCA-1	1	H01	healthy
H01_CGCTGGATCTCAACTT-1	2	H01	healthy
H01_CGCTTCAAGATGTAAC-1	9	H01	healthy
H01_CGCTTCACAGTCCTTC-1	6	H01	healthy
H01_CGCTTCACATGGTCAT-1	0	H01	healthy
H01_CGCTTCAGTGCATCTA-1	0	H01	healthy
H01_CGCTTCAGTGCCTGGT-1	4	H01	healthy
H01_CGCTTCATCTATCCTA-1	0	H01	healthy
H01_CGGACACCATCAGTAC-1	8	H01	healthy
H01_CGGACACCATCCTTGC-1	2	H01	healthy
H01_CGGACACTCTGGTGTA-1	0	H01	healthy
H01_CGGACGTTCTCCGGTT-1	0	H01	healthy
H01_CGGACGTTCTGATACG-1	1	H01	healthy
H01_CGGACTGGTCTAGCCG-1	0	H01	healthy
H01_CGGACTGTCTCGCTTG-1	1	H01	healthy
H01_CGGACTGTCTGTACGA-1	2	H01	healthy
H01_CGGAGCTCAAACTGTC-1	1	H01	healthy
H01_CGGAGCTGTGGTCCGT-1	0	H01	healthy
H01_CGGAGTCAGCTGAAAT-1	6	H01	healthy
H01_CGGAGTCCAGCGTCCA-1	6	H01	healthy
H01_CGGAGTCCATCTCCCA-1	1	H01	healthy
H01_CGGAGTCGTAGTGAAT-1	0	H01	healthy
H01_CGGAGTCGTATGGTTC-1	4	H01	healthy
H01_CGGCTAGAGTTTCCTT-1	2	H01	healthy
H01_CGGCTAGGTCGAGATG-1	19	H01	healthy
H01_CGGCTAGGTGGTCTCG-1	6	H01	healthy
H01_CGGCTAGGTGTTAAGA-1	2	H01	healthy
H01_CGGGTCACAATAAGCA-1	3	H01	healthy
H01_CGGTTAAAGCTACCTA-1	1	H01	healthy
H01_CGGTTAAAGTCTCGGC-1	0	H01	healthy
H01_CGGTTAAGTTACGGAG-1	0	H01	healthy
H01_CGGTTAATCTCTGTCG-1	19	H01	healthy
H01_CGTAGCGGTATATCCG-1	1	H01	healthy
H01_CGTAGCGTCGTTGACA-1	1	H01	healthy
H01_CGTAGCGTCTATCGCC-1	0	H01	healthy
H01_CGTAGGCCAGGATCGA-1	9	H01	healthy
H01_CGTAGGCTCAGCTCTC-1	9	H01	healthy
H01_CGTCACTAGTGAAGAG-1	3	H01	healthy
H01_CGTCACTCACCTCGTT-1	19	H01	healthy
H01_CGTCACTGTTAGGGTG-1	0	H01	healthy
H01_CGTCACTTCAACTCTT-1	1	H01	healthy
H01_CGTCACTTCGACGGAA-1	2	H01	healthy
H01_CGTCAGGAGTCACGCC-1	0	H01	healthy
H01_CGTCAGGCACTCAGGC-1	19	H01	healthy
H01_CGTCCATAGCCAGTTT-1	1	H01	healthy
H01_CGTCCATCAATGGACG-1	0	H01	healthy
H01_CGTCCATGTAGCGCTC-1	0	H01	healthy
H01_CGTCCATTCCCACTTG-1	6	H01	healthy
H01_CGTCCATTCCGCAAGC-1	1	H01	healthy
H01_CGTCTACCATGCCCGA-1	5	H01	healthy
H01_CGTCTACTCCAGATCA-1	2	H01	healthy
H01_CGTGAGCGTACCGAGA-1	1	H01	healthy
H01_CGTGAGCGTCTCGTTC-1	6	H01	healthy
H01_CGTGAGCGTTTCGCTC-1	1	H01	healthy
H01_CGTGAGCTCTGTACGA-1	2	H01	healthy
H01_CGTGTAAAGCTAACAA-1	2	H01	healthy
H01_CGTGTAACACAAGCCC-1	0	H01	healthy
H01_CGTGTAAGTCCTGCTT-1	0	H01	healthy
H01_CGTGTAATCAGCCTAA-1	0	H01	healthy
H01_CGTGTAATCCCTAACC-1	9	H01	healthy
H01_CGTGTCTAGCTAACTC-1	2	H01	healthy
H01_CGTGTCTCACATCCGG-1	0	H01	healthy
H01_CGTGTCTTCCACGACG-1	1	H01	healthy
H01_CGTGTCTTCCTTGGTC-1	19	H01	healthy
H01_CGTGTCTTCGTAGGAG-1	5	H01	healthy
H01_CGTGTCTTCTATCGCC-1	1	H01	healthy
H01_CGTTAGAAGACGCACA-1	0	H01	healthy
H01_CGTTAGAAGTAGCGGT-1	2	H01	healthy
H01_CGTTAGAAGTAGGTGC-1	0	H01	healthy
H01_CGTTAGAGTTGTACAC-1	3	H01	healthy
H01_CGTTAGAGTTTACTCT-1	2	H01	healthy
H01_CGTTCTGAGACTTTCG-1	1	H01	healthy
H01_CGTTCTGGTTAGTGGG-1	6	H01	healthy
H01_CGTTCTGTCCAAAGTC-1	0	H01	healthy
H01_CGTTGGGCATTAGCCA-1	1	H01	healthy
H01_CGTTGGGGTGGAAAGA-1	2	H01	healthy
H01_CGTTGGGGTTAAAGTG-1	17	H01	healthy
H01_CGTTGGGGTTAGGGTG-1	6	H01	healthy
H01_CGTTGGGTCAGCGATT-1	0	H01	healthy
H01_CGTTGGGTCCGCTGTT-1	1	H01	healthy
H01_CGTTGGGTCGTTTATC-1	0	H01	healthy
H01_CGTTGGGTCTAACTGG-1	0	H01	healthy
H01_CTAACTTAGGATGTAT-1	0	H01	healthy
H01_CTAACTTCAAGGACTG-1	2	H01	healthy
H01_CTAACTTCACCGTTGG-1	1	H01	healthy
H01_CTAACTTCAGACACTT-1	1	H01	healthy
H01_CTAACTTGTTCACCTC-1	1	H01	healthy
H01_CTAATGGCAGACGCTC-1	0	H01	healthy
H01_CTACACCAGGAATTAC-1	1	H01	healthy
H01_CTACACCTCCAATGGT-1	6	H01	healthy
H01_CTACATTCAAAGTGCG-1	6	H01	healthy
H01_CTACATTCATGGTCAT-1	19	H01	healthy
H01_CTACATTGTTTCCACC-1	0	H01	healthy
H01_CTACCCAAGCTAACTC-1	19	H01	healthy
H01_CTACCCAAGCTGAAAT-1	2	H01	healthy
H01_CTACCCAGTACCGAGA-1	1	H01	healthy
H01_CTACCCAGTGCGCTTG-1	0	H01	healthy
H01_CTACCCATCCCAAGTA-1	2	H01	healthy
H01_CTACGTCAGACTGTAA-1	1	H01	healthy
H01_CTACGTCAGTTTGCGT-1	3	H01	healthy
H01_CTACGTCTCTAACGGT-1	1	H01	healthy
H01_CTAGAGTGTACAAGTA-1	0	H01	healthy
H01_CTAGAGTGTCCGACGT-1	1	H01	healthy
H01_CTAGAGTGTGTTGAGG-1	1	H01	healthy
H01_CTAGCCTAGTGCGTGA-1	2	H01	healthy
H01_CTAGCCTCAACACGCC-1	14	H01	healthy
H01_CTAGCCTGTGTGAAAT-1	0	H01	healthy
H01_CTAGCCTTCACTGGGC-1	2	H01	healthy
H01_CTAGCCTTCCTTGCCA-1	0	H01	healthy
H01_CTAGTGAAGACCACGA-1	14	H01	healthy
H01_CTAGTGAAGCCAACAG-1	3	H01	healthy
H01_CTAGTGACACCTATCC-1	19	H01	healthy
H01_CTCACACAGGCCGAAT-1	1	H01	healthy
H01_CTCACACCACATCCAA-1	0	H01	healthy
H01_CTCACACGTATGAATG-1	0	H01	healthy
H01_CTCACACTCAGGCAAG-1	19	H01	healthy
H01_CTCAGAAAGTGGTCCC-1	1	H01	healthy
H01_CTCAGAACACTAGTAC-1	0	H01	healthy
H01_CTCAGAAGTAGTACCT-1	0	H01	healthy
H01_CTCATTAAGAAGGCCT-1	9	H01	healthy
H01_CTCATTACACGGCTAC-1	6	H01	healthy
H01_CTCATTAGTGTCGCTG-1	1	H01	healthy
H01_CTCATTAGTTTGTTTC-1	1	H01	healthy
H01_CTCCTAGCACCAACCG-1	0	H01	healthy
H01_CTCCTAGCACTACAGT-1	6	H01	healthy
H01_CTCCTAGGTGGTCTCG-1	1	H01	healthy
H01_CTCCTAGTCACGATGT-1	2	H01	healthy
H01_CTCCTAGTCAGGCCCA-1	1	H01	healthy
H01_CTCGAAAAGCGTCAAG-1	0	H01	healthy
H01_CTCGAAAAGGTGATAT-1	0	H01	healthy
H01_CTCGAAAAGTGCCATT-1	10	H01	healthy
H01_CTCGAAAGTAGGAGTC-1	0	H01	healthy
H01_CTCGAAATCTGATACG-1	26	H01	healthy
H01_CTCGAGGCAGCTGTAT-1	19	H01	healthy
H01_CTCGAGGCATGTCTCC-1	2	H01	healthy
H01_CTCGAGGGTATGGTTC-1	0	H01	healthy
H01_CTCGAGGTCGACCAGC-1	0	H01	healthy
H01_CTCGGAGAGACTTTCG-1	0	H01	healthy
H01_CTCGGAGCATCACCCT-1	0	H01	healthy
H01_CTCGGGAAGTACGCCC-1	6	H01	healthy
H01_CTCGGGAGTCCTCTTG-1	19	H01	healthy
H01_CTCGGGAGTCTAGCGC-1	1	H01	healthy
H01_CTCGTACAGTCCGGTC-1	2	H01	healthy
H01_CTCGTACAGTGGTAGC-1	12	H01	healthy
H01_CTCGTCAAGAAGGCCT-1	0	H01	healthy
H01_CTCGTCAAGACATAAC-1	9	H01	healthy
H01_CTCGTCAAGAGTGAGA-1	0	H01	healthy
H01_CTCGTCACACCAGCAC-1	2	H01	healthy
H01_CTCGTCAGTGGCTCCA-1	9	H01	healthy
H01_CTCGTCATCCTGTAGA-1	6	H01	healthy
H01_CTCTAATAGACTGTAA-1	1	H01	healthy
H01_CTCTAATAGCACACAG-1	2	H01	healthy
H01_CTCTAATGTTCAGGCC-1	2	H01	healthy
H01_CTCTAATTCATGTCCC-1	0	H01	healthy
H01_CTCTAATTCGACCAGC-1	1	H01	healthy
H01_CTCTAATTCTTGCAAG-1	19	H01	healthy
H01_CTCTACGCAGCGTAAG-1	0	H01	healthy
H01_CTCTACGTCCTCTAGC-1	0	H01	healthy
H01_CTCTACGTCTCATTCA-1	1	H01	healthy
H01_CTCTGGTCACAGGTTT-1	0	H01	healthy
H01_CTCTGGTGTCCATCCT-1	1	H01	healthy
H01_CTCTGGTTCACAAACC-1	0	H01	healthy
H01_CTCTGGTTCACCCTCA-1	6	H01	healthy
H01_CTCTGGTTCACTTACT-1	1	H01	healthy
H01_CTGAAACCACTAGTAC-1	19	H01	healthy
H01_CTGAAACGTCGCGTGT-1	1	H01	healthy
H01_CTGAAACGTGATAAAC-1	5	H01	healthy
H01_CTGAAACTCCAAATGC-1	6	H01	healthy
H01_CTGAAGTCACGTCAGC-1	6	H01	healthy
H01_CTGAAGTCAGGAATCG-1	2	H01	healthy
H01_CTGAAGTGTACGACCC-1	6	H01	healthy
H01_CTGAAGTGTAGCTAAA-1	1	H01	healthy
H01_CTGAAGTTCAGGCGAA-1	0	H01	healthy
H01_CTGAAGTTCAGTACGT-1	6	H01	healthy
H01_CTGAAGTTCCACTCCA-1	0	H01	healthy
H01_CTGAAGTTCCCATTTA-1	0	H01	healthy
H01_CTGATAGAGATATGGT-1	6	H01	healthy
H01_CTGATAGAGATCGATA-1	0	H01	healthy
H01_CTGATAGCAAGCGTAG-1	2	H01	healthy
H01_CTGATAGGTAGCTGCC-1	19	H01	healthy
H01_CTGATAGGTTCACCTC-1	6	H01	healthy
H01_CTGATAGGTTGGGACA-1	1	H01	healthy
H01_CTGATAGTCTCACATT-1	2	H01	healthy
H01_CTGATCCAGTTACGGG-1	6	H01	healthy
H01_CTGCCTAAGACTAGGC-1	1	H01	healthy
H01_CTGCCTAAGCGCCTTG-1	1	H01	healthy
H01_CTGCCTAGTAAGTAGT-1	0	H01	healthy
H01_CTGCCTAGTACAAGTA-1	13	H01	healthy
H01_CTGCGGAAGAGACTTA-1	0	H01	healthy
H01_CTGCGGAAGCGTTCCG-1	2	H01	healthy
H01_CTGCGGAAGGAGTCTG-1	4	H01	healthy
H01_CTGCGGACATGCCACG-1	1	H01	healthy
H01_CTGCGGACATGGGAAC-1	1	H01	healthy
H01_CTGCTGTAGACTACAA-1	19	H01	healthy
H01_CTGCTGTCAGCGTAAG-1	5	H01	healthy
H01_CTGCTGTCATTACCTT-1	19	H01	healthy
H01_CTGCTGTGTAGCGATG-1	27	H01	healthy
H01_CTGCTGTGTCGCATCG-1	6	H01	healthy
H01_CTGGTCTGTAGAGTGC-1	19	H01	healthy
H01_CTGGTCTGTCTCTCTG-1	1	H01	healthy
H01_CTGTGCTAGACTAGAT-1	4	H01	healthy
H01_CTGTGCTAGGCTAGGT-1	5	H01	healthy
H01_CTGTGCTTCAACGGGA-1	0	H01	healthy
H01_CTGTGCTTCCTTGGTC-1	0	H01	healthy
H01_CTGTGCTTCTGCGGCA-1	0	H01	healthy
H01_CTGTGCTTCTGGTATG-1	6	H01	healthy
H01_CTGTTTAAGGTTCCTA-1	2	H01	healthy
H01_CTGTTTAGTTACCGAT-1	0	H01	healthy
H01_CTGTTTAGTTGATTCG-1	0	H01	healthy
H01_CTTAACTAGCGCCTCA-1	2	H01	healthy
H01_CTTAACTGTATAATGG-1	2	H01	healthy
H01_CTTAACTTCCATGAGT-1	5	H01	healthy
H01_CTTACCGAGGCAAAGA-1	9	H01	healthy
H01_CTTACCGAGTCAAGCG-1	1	H01	healthy
H01_CTTACCGGTCCGAGTC-1	0	H01	healthy
H01_CTTACCGGTTAGGGTG-1	2	H01	healthy
H01_CTTACCGTCAACTCTT-1	0	H01	healthy
H01_CTTAGGAAGTGGTCCC-1	0	H01	healthy
H01_CTTAGGAAGTTAGCGG-1	1	H01	healthy
H01_CTTAGGACAATCCAAC-1	6	H01	healthy
H01_CTTAGGAGTGACTCAT-1	2	H01	healthy
H01_CTTAGGAGTTACGTCA-1	2	H01	healthy
H01_CTTAGGAGTTATTCTC-1	6	H01	healthy
H01_CTTCTCTGTACGCACC-1	0	H01	healthy
H01_CTTGGCTAGCAAATCA-1	19	H01	healthy
H01_CTTGGCTCACGGCCAT-1	1	H01	healthy
H01_CTTGGCTGTTACTGAC-1	2	H01	healthy
H01_CTTGGCTGTTATGCGT-1	1	H01	healthy
H01_CTTTGCGAGAGTAATC-1	0	H01	healthy
H01_CTTTGCGAGCACCGCT-1	19	H01	healthy
H01_CTTTGCGCACGCGAAA-1	1	H01	healthy
H01_CTTTGCGTCACGAAGG-1	2	H01	healthy
H01_CTTTGCGTCCTATGTT-1	1	H01	healthy
H01_GAAACTCAGATATGGT-1	6	H01	healthy
H01_GAAACTCTCAAAGACA-1	14	H01	healthy
H01_GAAATGAAGACGACGT-1	0	H01	healthy
H01_GAAATGACAGGTCGTC-1	0	H01	healthy
H01_GAAATGATCGCCAGCA-1	6	H01	healthy
H01_GAAATGATCTACCAGA-1	9	H01	healthy
H01_GAACATCCAGCCTTTC-1	1	H01	healthy
H01_GAACATCGTAGCGATG-1	12	H01	healthy
H01_GAACATCGTTGGACCC-1	12	H01	healthy
H01_GAACCTAGTCCTCTTG-1	2	H01	healthy
H01_GAAGCAGAGGACCACA-1	1	H01	healthy
H01_GAAGCAGAGGGAAACA-1	2	H01	healthy
H01_GAAGCAGCACGGTGTC-1	10	H01	healthy
H01_GAAGCAGCAGACAGGT-1	9	H01	healthy
H01_GAATAAGAGTTTAGGA-1	0	H01	healthy
H01_GAATAAGCAAACAACA-1	2	H01	healthy
H01_GAATAAGGTACCAGTT-1	3	H01	healthy
H01_GAATGAAAGACACTAA-1	0	H01	healthy
H01_GAATGAAAGGACATTA-1	0	H01	healthy
H01_GAATGAATCAGCATGT-1	1	H01	healthy
H01_GAATGAATCCACGACG-1	19	H01	healthy
H01_GAATGAATCGAATGCT-1	1	H01	healthy
H01_GACAGAGAGAGGGATA-1	1	H01	healthy
H01_GACAGAGAGGAATTAC-1	0	H01	healthy
H01_GACAGAGAGGTGGGTT-1	6	H01	healthy
H01_GACAGAGCAGCTGTTA-1	1	H01	healthy
H01_GACAGAGGTCTCATCC-1	12	H01	healthy
H01_GACAGAGGTTCGGCAC-1	19	H01	healthy
H01_GACCAATAGTCGCCGT-1	0	H01	healthy
H01_GACCAATGTCTCTCTG-1	6	H01	healthy
H01_GACCTGGCACCATGTA-1	5	H01	healthy
H01_GACCTGGCAGCATACT-1	4	H01	healthy
H01_GACCTGGTCTCGATGA-1	19	H01	healthy
H01_GACGCGTAGTTCGATC-1	6	H01	healthy
H01_GACGCGTCACACCGCA-1	1	H01	healthy
H01_GACGCGTCACAGGCCT-1	2	H01	healthy
H01_GACGCGTCACCGATAT-1	9	H01	healthy
H01_GACGCGTGTACCCAAT-1	1	H01	healthy
H01_GACGCGTGTACGCTGC-1	1	H01	healthy
H01_GACGCGTGTGCGGTAA-1	0	H01	healthy
H01_GACGCGTGTTCAGTAC-1	0	H01	healthy
H01_GACGCGTGTTGGAGGT-1	0	H01	healthy
H01_GACGCGTTCCCAAGAT-1	1	H01	healthy
H01_GACGGCTAGAATTCCC-1	0	H01	healthy
H01_GACGGCTAGGACTGGT-1	1	H01	healthy
H01_GACGGCTGTACTTGAC-1	1	H01	healthy
H01_GACGGCTTCCACGTTC-1	14	H01	healthy
H01_GACGGCTTCCGTAGTA-1	0	H01	healthy
H01_GACGTGCGTACAGACG-1	0	H01	healthy
H01_GACGTGCGTGTCCTCT-1	1	H01	healthy
H01_GACGTGCGTGTCGCTG-1	1	H01	healthy
H01_GACGTGCGTTGGTGGA-1	0	H01	healthy
H01_GACGTTAGTACCATCA-1	1	H01	healthy
H01_GACGTTAGTATATCCG-1	0	H01	healthy
H01_GACGTTAGTGTGACGA-1	2	H01	healthy
H01_GACGTTATCATTGCGA-1	1	H01	healthy
H01_GACTAACCATCACGAT-1	0	H01	healthy
H01_GACTACACATACTACG-1	1	H01	healthy
H01_GACTACATCATGTGGT-1	2	H01	healthy
H01_GACTGCGAGCTAGTTC-1	1	H01	healthy
H01_GACTGCGCACTAAGTC-1	19	H01	healthy
H01_GACTGCGTCTGTACGA-1	0	H01	healthy
H01_GAGCAGAAGAGGTACC-1	0	H01	healthy
H01_GAGCAGAAGCTATGCT-1	0	H01	healthy
H01_GAGCAGACACGAAACG-1	1	H01	healthy
H01_GAGCAGACACGCATCG-1	0	H01	healthy
H01_GAGCAGACACGGACAA-1	0	H01	healthy
H01_GAGGTGAAGGGAACGG-1	2	H01	healthy
H01_GAGGTGAGTGCGCTTG-1	1	H01	healthy
H01_GAGGTGAGTTATGTGC-1	1	H01	healthy
H01_GAGGTGATCGGTTAAC-1	2	H01	healthy
H01_GAGGTGATCTGCTTGC-1	1	H01	healthy
H01_GAGTCCGAGAGCAATT-1	1	H01	healthy
H01_GAGTCCGAGCTGTTCA-1	1	H01	healthy
H01_GAGTCCGCAGGTCTCG-1	5	H01	healthy
H01_GAGTCCGCATGAACCT-1	0	H01	healthy
H01_GAGTCCGGTATCTGCA-1	0	H01	healthy
H01_GAGTCCGTCTAACTCT-1	12	H01	healthy
H01_GATCAGTAGCCTCGTG-1	2	H01	healthy
H01_GATCAGTCATGAGCGA-1	0	H01	healthy
H01_GATCAGTGTCAAGCGA-1	1	H01	healthy
H01_GATCAGTTCCGGCACA-1	1	H01	healthy
H01_GATCAGTTCGGCGGTT-1	6	H01	healthy
H01_GATCGATAGAGACTTA-1	1	H01	healthy
H01_GATCGATCATCTCCCA-1	1	H01	healthy
H01_GATCGATGTAAACCTC-1	0	H01	healthy
H01_GATCGATGTACACCGC-1	0	H01	healthy
H01_GATCGATGTAGCCTAT-1	6	H01	healthy
H01_GATCGATTCCCTAATT-1	0	H01	healthy
H01_GATCGATTCGTTTAGG-1	9	H01	healthy
H01_GATCGATTCTTAGAGC-1	1	H01	healthy
H01_GATCGCGAGCCACTAT-1	2	H01	healthy
H01_GATCGCGGTAAATACG-1	1	H01	healthy
H01_GATCGTAAGAAGGGTA-1	6	H01	healthy
H01_GATCGTACACGTAAGG-1	0	H01	healthy
H01_GATCGTACATCTACGA-1	1	H01	healthy
H01_GATCTAGCAGATGGGT-1	9	H01	healthy
H01_GATCTAGCATGCATGT-1	6	H01	healthy
H01_GATCTAGGTCCAAGTT-1	2	H01	healthy
H01_GATCTAGTCACTATTC-1	0	H01	healthy
H01_GATGAAAAGCGCCTCA-1	0	H01	healthy
H01_GATGAAAAGTCGCCGT-1	19	H01	healthy
H01_GATGAAATCCCAAGTA-1	1	H01	healthy
H01_GATGAGGAGTTAAGTG-1	0	H01	healthy
H01_GATGAGGCATGAACCT-1	2	H01	healthy
H01_GATGAGGGTACTTAGC-1	16	H01	healthy
H01_GATGAGGTCCCACTTG-1	0	H01	healthy
H01_GATGAGGTCTGATACG-1	1	H01	healthy
H01_GATGCTACAGACGCTC-1	0	H01	healthy
H01_GATGCTACAGCAGTTT-1	2	H01	healthy
H01_GATGCTAGTATAGGGC-1	1	H01	healthy
H01_GATGCTAGTCGCCATG-1	1	H01	healthy
H01_GATGCTATCCAAACAC-1	5	H01	healthy
H01_GATGCTATCGACAGCC-1	9	H01	healthy
H01_GATGCTATCTAACTTC-1	19	H01	healthy
H01_GATGCTATCTGACCTC-1	2	H01	healthy
H01_GATGCTATCTTAGCCC-1	0	H01	healthy
H01_GATTCAGAGAAGATTC-1	0	H01	healthy
H01_GATTCAGAGATAGGAG-1	0	H01	healthy
H01_GATTCAGAGATCACGG-1	0	H01	healthy
H01_GATTCAGTCATGTCCC-1	0	H01	healthy
H01_GATTCAGTCGCCATAA-1	0	H01	healthy
H01_GATTCAGTCGGTGTTA-1	6	H01	healthy
H01_GCAAACTAGAAGAAGC-1	1	H01	healthy
H01_GCAAACTAGTCATCCA-1	0	H01	healthy
H01_GCAAACTCAATCCGAT-1	1	H01	healthy
H01_GCAAACTCACCGGAAA-1	0	H01	healthy
H01_GCAAACTCAGCCACCA-1	19	H01	healthy
H01_GCAAACTCATCCGCGA-1	1	H01	healthy
H01_GCAAACTGTCAACTGT-1	0	H01	healthy
H01_GCAATCAAGCCGGTAA-1	1	H01	healthy
H01_GCAATCAAGGGTGTTG-1	2	H01	healthy
H01_GCAATCAAGTAATCCC-1	9	H01	healthy
H01_GCAATCACACGTGAGA-1	0	H01	healthy
H01_GCAATCACAGTACACT-1	9	H01	healthy
H01_GCACATACATTACGAC-1	1	H01	healthy
H01_GCACATAGTCTGCAAT-1	0	H01	healthy
H01_GCACATATCAAGAAGT-1	2	H01	healthy
H01_GCACATATCACCATAG-1	2	H01	healthy
H01_GCACTCTAGCGTAATA-1	2	H01	healthy
H01_GCACTCTAGGATGGTC-1	1	H01	healthy
H01_GCACTCTGTGTGAATA-1	1	H01	healthy
H01_GCACTCTGTGTTTGGT-1	0	H01	healthy
H01_GCACTCTGTTTAAGCC-1	1	H01	healthy
H01_GCAGCCACATCACGAT-1	1	H01	healthy
H01_GCAGTTAAGAATAGGG-1	1	H01	healthy
H01_GCAGTTACATTGCGGC-1	0	H01	healthy
H01_GCAGTTATCGTACGGC-1	1	H01	healthy
H01_GCATACAAGTTATCGC-1	6	H01	healthy
H01_GCATACAGTCAGCTAT-1	19	H01	healthy
H01_GCATACATCCACTCCA-1	1	H01	healthy
H01_GCATGCGAGCAGATCG-1	0	H01	healthy
H01_GCATGCGCATCACGAT-1	9	H01	healthy
H01_GCATGCGGTCCGTGAC-1	0	H01	healthy
H01_GCATGCGGTTTGTTTC-1	0	H01	healthy
H01_GCATGTAAGAAACGAG-1	1	H01	healthy
H01_GCATGTAAGGCTCATT-1	0	H01	healthy
H01_GCATGTACAGGCAGTA-1	6	H01	healthy
H01_GCCAAATGTGTGAATA-1	0	H01	healthy
H01_GCCAAATGTTTAGCTG-1	2	H01	healthy
H01_GCCTCTACAGTATAAG-1	1	H01	healthy
H01_GCCTCTAGTCACACGC-1	2	H01	healthy
H01_GCCTCTAGTCCAGTGC-1	1	H01	healthy
H01_GCCTCTAGTTACCAGT-1	0	H01	healthy
H01_GCCTCTAGTTTAGCTG-1	4	H01	healthy
H01_GCCTCTAGTTTGACAC-1	2	H01	healthy
H01_GCCTCTATCCAAGCCG-1	9	H01	healthy
H01_GCGACCAAGCTCTCGG-1	2	H01	healthy
H01_GCGACCACAGATCTGT-1	0	H01	healthy
H01_GCGACCAGTATAGGTA-1	2	H01	healthy
H01_GCGACCATCATATCGG-1	12	H01	healthy
H01_GCGAGAAAGGCATGGT-1	0	H01	healthy
H01_GCGAGAAAGTGTCTCA-1	0	H01	healthy
H01_GCGAGAAGTCTGGAGA-1	2	H01	healthy
H01_GCGAGAAGTTCAGACT-1	0	H01	healthy
H01_GCGCAACCACGCATCG-1	0	H01	healthy
H01_GCGCAACTCGTCACGG-1	2	H01	healthy
H01_GCGCAGTCATCCCACT-1	6	H01	healthy
H01_GCGCAGTGTAGGGTAC-1	1	H01	healthy
H01_GCGCAGTGTTGGGACA-1	0	H01	healthy
H01_GCGCAGTTCGGAAACG-1	0	H01	healthy
H01_GCGCAGTTCTGCTGTC-1	1	H01	healthy
H01_GCGCCAACACAGGTTT-1	3	H01	healthy
H01_GCGCGATAGAAGGTGA-1	9	H01	healthy
H01_GCGCGATCATGACGGA-1	1	H01	healthy
H01_GCGCGATCATGTCGAT-1	0	H01	healthy
H01_GCGCGATGTAAGAGAG-1	1	H01	healthy
H01_GCGGGTTAGTGCCAGA-1	2	H01	healthy
H01_GCGGGTTCAGGGTTAG-1	6	H01	healthy
H01_GCGGGTTCAGTAAGCG-1	1	H01	healthy
H01_GCTCCTACAAGACGTG-1	0	H01	healthy
H01_GCTCCTACAGTAAGAT-1	3	H01	healthy
H01_GCTCCTAGTAATCGTC-1	2	H01	healthy
H01_GCTCCTAGTGCGCTTG-1	19	H01	healthy
H01_GCTCCTATCGGTCTAA-1	8	H01	healthy
H01_GCTCCTATCTTGCATT-1	1	H01	healthy
H01_GCTCTGTCATAGACTC-1	2	H01	healthy
H01_GCTCTGTGTAGAAAGG-1	0	H01	healthy
H01_GCTCTGTTCACATACG-1	2	H01	healthy
H01_GCTCTGTTCTTGTACT-1	2	H01	healthy
H01_GCTGCAGAGCTAGTCT-1	1	H01	healthy
H01_GCTGCAGCACAGATTC-1	1	H01	healthy
H01_GCTGCAGGTAGGCTGA-1	1	H01	healthy
H01_GCTGCGAAGAAACGCC-1	6	H01	healthy
H01_GCTGCGAAGATAGTCA-1	2	H01	healthy
H01_GCTGCGAAGGCGATAC-1	0	H01	healthy
H01_GCTGCGATCAATCACG-1	6	H01	healthy
H01_GCTGCGATCGTTGACA-1	2	H01	healthy
H01_GCTGCGATCTGCGACG-1	0	H01	healthy
H01_GCTGCTTCATTGGGCC-1	2	H01	healthy
H01_GCTGCTTGTACCGTTA-1	6	H01	healthy
H01_GCTGCTTGTAGGAGTC-1	2	H01	healthy
H01_GCTGCTTGTGCCTTGG-1	0	H01	healthy
H01_GCTGGGTGTTGGAGGT-1	2	H01	healthy
H01_GCTGGGTGTTTCCACC-1	2	H01	healthy
H01_GCTTCCAAGCTGAACG-1	1	H01	healthy
H01_GCTTCCACATCCGTGG-1	0	H01	healthy
H01_GCTTGAAAGACCTTTG-1	1	H01	healthy
H01_GCTTGAATCAGTACGT-1	0	H01	healthy
H01_GGAAAGCCATTTGCCC-1	0	H01	healthy
H01_GGAAAGCTCATGCTCC-1	2	H01	healthy
H01_GGAAAGCTCTGCAGTA-1	1	H01	healthy
H01_GGAACTTCACTGTCGG-1	0	H01	healthy
H01_GGAACTTCATGCGCAC-1	1	H01	healthy
H01_GGAATAAAGTGACTCT-1	1	H01	healthy
H01_GGAATAAAGTTCGCGC-1	1	H01	healthy
H01_GGAATAACAGGTCGTC-1	6	H01	healthy
H01_GGAATAAGTACAGTGG-1	2	H01	healthy
H01_GGAATAAGTAGTACCT-1	0	H01	healthy
H01_GGAATAAGTCAGAAGC-1	0	H01	healthy
H01_GGAATAAGTCATCCCT-1	2	H01	healthy
H01_GGAATAAGTTCGGCAC-1	0	H01	healthy
H01_GGAATAATCGGCATCG-1	0	H01	healthy
H01_GGAATAATCTTTAGGG-1	1	H01	healthy
H01_GGACAAGAGGATGCGT-1	0	H01	healthy
H01_GGACAAGAGGTGATTA-1	2	H01	healthy
H01_GGACAAGCACCGAAAG-1	12	H01	healthy
H01_GGACAAGCAGTGACAG-1	12	H01	healthy
H01_GGACAAGGTCAGAATA-1	2	H01	healthy
H01_GGACAAGGTTGTCTTT-1	0	H01	healthy
H01_GGACAGAAGGTTACCT-1	19	H01	healthy
H01_GGACAGACATTACCTT-1	9	H01	healthy
H01_GGACAGATCTTATCTG-1	1	H01	healthy
H01_GGACATTCAACACCCG-1	1	H01	healthy
H01_GGACATTTCCCACTTG-1	0	H01	healthy
H01_GGAGCAAAGAAACCAT-1	0	H01	healthy
H01_GGAGCAAAGTCTCAAC-1	6	H01	healthy
H01_GGAGCAACACCCATTC-1	9	H01	healthy
H01_GGAGCAATCTGCTGTC-1	9	H01	healthy
H01_GGATGTTAGAGTACAT-1	0	H01	healthy
H01_GGATGTTCATCGGGTC-1	1	H01	healthy
H01_GGATGTTGTGGTACAG-1	0	H01	healthy
H01_GGATTACAGGCCCTTG-1	0	H01	healthy
H01_GGATTACCACACCGCA-1	0	H01	healthy
H01_GGATTACTCTCGAGTA-1	1	H01	healthy
H01_GGATTACTCTCGCTTG-1	0	H01	healthy
H01_GGCAATTAGATGTAAC-1	6	H01	healthy
H01_GGCAATTCAACTGCTA-1	6	H01	healthy
H01_GGCAATTGTATGCTTG-1	1	H01	healthy
H01_GGCAATTGTCAAGCGA-1	0	H01	healthy
H01_GGCAATTGTTGGGACA-1	2	H01	healthy
H01_GGCAATTTCACAGGCC-1	13	H01	healthy
H01_GGCAATTTCGAGAACG-1	0	H01	healthy
H01_GGCCGATCAGCTTCGG-1	1	H01	healthy
H01_GGCGACTAGCTCTCGG-1	6	H01	healthy
H01_GGCGACTCAGGTCGTC-1	2	H01	healthy
H01_GGCGACTGTCGCTTTC-1	2	H01	healthy
H01_GGCGACTGTGCAGGTA-1	0	H01	healthy
H01_GGCGTGTAGGGTGTTG-1	6	H01	healthy
H01_GGCGTGTGTAAAGTCA-1	19	H01	healthy
H01_GGCGTGTGTCCGAGTC-1	1	H01	healthy
H01_GGCGTGTGTGATGCCC-1	2	H01	healthy
H01_GGCGTGTGTGTATGGG-1	0	H01	healthy
H01_GGCGTGTGTTGTACAC-1	12	H01	healthy
H01_GGCTCGAAGCTAGCCC-1	0	H01	healthy
H01_GGCTCGACAAAGCAAT-1	0	H01	healthy
H01_GGCTCGAGTACAGACG-1	2	H01	healthy
H01_GGCTGGTAGCCAGTAG-1	6	H01	healthy
H01_GGCTGGTAGGGCATGT-1	0	H01	healthy
H01_GGCTGGTCAAAGGCGT-1	0	H01	healthy
H01_GGCTGGTGTAAGGGAA-1	1	H01	healthy
H01_GGCTGGTTCGCCAAAT-1	19	H01	healthy
H01_GGGACCTAGCACCGCT-1	1	H01	healthy
H01_GGGACCTAGCCACGTC-1	2	H01	healthy
H01_GGGACCTAGCTAGTTC-1	0	H01	healthy
H01_GGGACCTGTCTCTTAT-1	2	H01	healthy
H01_GGGACCTTCCGCTGTT-1	0	H01	healthy
H01_GGGACCTTCTACTATC-1	6	H01	healthy
H01_GGGACCTTCTGCTTGC-1	1	H01	healthy
H01_GGGAGATCAATGGATA-1	0	H01	healthy
H01_GGGAGATGTGACTACT-1	10	H01	healthy
H01_GGGAGATTCGGATGTT-1	0	H01	healthy
H01_GGGAGATTCTGAAAGA-1	9	H01	healthy
H01_GGGATGAAGTCGTTTG-1	2	H01	healthy
H01_GGGATGAAGTTACCCA-1	0	H01	healthy
H01_GGGCACTAGATGTTAG-1	0	H01	healthy
H01_GGGCACTAGTAAGTAC-1	12	H01	healthy
H01_GGGCACTCACCGTTGG-1	2	H01	healthy
H01_GGGCACTCATGATCCA-1	3	H01	healthy
H01_GGGCATCAGACCTTTG-1	2	H01	healthy
H01_GGGCATCAGCGCCTTG-1	5	H01	healthy
H01_GGGCATCGTCATATGC-1	1	H01	healthy
H01_GGGCATCTCTCGAGTA-1	2	H01	healthy
H01_GGGCATCTCTTTAGGG-1	2	H01	healthy
H01_GGGTCTGCATTGTGCA-1	2	H01	healthy
H01_GGGTCTGGTAAGGGAA-1	0	H01	healthy
H01_GGGTCTGTCCATGCTC-1	3	H01	healthy
H01_GGGTTGCAGAGTGAGA-1	1	H01	healthy
H01_GGGTTGCAGGTGCTAG-1	0	H01	healthy
H01_GGTATTGCAGCCACCA-1	2	H01	healthy
H01_GGTATTGGTAGCACGA-1	5	H01	healthy
H01_GGTATTGGTGTTCGAT-1	2	H01	healthy
H01_GGTGAAGAGTTTCCTT-1	1	H01	healthy
H01_GGTGAAGCAATCCGAT-1	1	H01	healthy
H01_GGTGAAGGTTAAGTAG-1	2	H01	healthy
H01_GGTGAAGTCCCTTGTG-1	1	H01	healthy
H01_GGTGCGTTCCCTCTTT-1	2	H01	healthy
H01_GGTGTTACAGCTTCGG-1	2	H01	healthy
H01_GGTGTTACAGTGGAGT-1	1	H01	healthy
H01_GGTGTTAGTCTCAACA-1	19	H01	healthy
H01_GGTGTTAGTTCTGTTT-1	0	H01	healthy
H01_GGTGTTATCATGTCCC-1	9	H01	healthy
H01_GTAACGTAGCGGCTTC-1	9	H01	healthy
H01_GTAACGTTCACGGTTA-1	1	H01	healthy
H01_GTAACGTTCTAAGCCA-1	1	H01	healthy
H01_GTAACTGCAACTGCGC-1	6	H01	healthy
H01_GTAACTGGTGTAAGTA-1	1	H01	healthy
H01_GTAACTGGTTACCGAT-1	0	H01	healthy
H01_GTAACTGTCACGCATA-1	1	H01	healthy
H01_GTAACTGTCGGCTTGG-1	0	H01	healthy
H01_GTACGTAAGAACAACT-1	5	H01	healthy
H01_GTACGTAGTAGATTAG-1	2	H01	healthy
H01_GTACGTAGTGACTCAT-1	1	H01	healthy
H01_GTACTCCAGGAATTAC-1	1	H01	healthy
H01_GTACTCCCAGACGTAG-1	1	H01	healthy
H01_GTACTCCCAGCTGCAC-1	19	H01	healthy
H01_GTACTCCCATTCTTAC-1	0	H01	healthy
H01_GTACTCCGTGCACCAC-1	0	H01	healthy
H01_GTACTTTCAAAGAATC-1	0	H01	healthy
H01_GTACTTTCACGACTCG-1	0	H01	healthy
H01_GTACTTTGTTGTGGAG-1	1	H01	healthy
H01_GTAGGCCGTCCAGTAT-1	9	H01	healthy
H01_GTAGGCCGTTGAACTC-1	19	H01	healthy
H01_GTAGGCCTCTAACTCT-1	0	H01	healthy
H01_GTAGGCCTCTCGTATT-1	2	H01	healthy
H01_GTAGTCAAGCAGATCG-1	0	H01	healthy
H01_GTAGTCAGTCACCTAA-1	0	H01	healthy
H01_GTAGTCAGTGATGCCC-1	2	H01	healthy
H01_GTAGTCATCACTTCAT-1	2	H01	healthy
H01_GTATCTTAGAAGGGTA-1	1	H01	healthy
H01_GTATCTTTCACGGTTA-1	5	H01	healthy
H01_GTATTCTAGCTAGCCC-1	0	H01	healthy
H01_GTATTCTCAAGTCTGT-1	0	H01	healthy
H01_GTATTCTCAGGAATCG-1	2	H01	healthy
H01_GTATTCTGTGTAACGG-1	0	H01	healthy
H01_GTCAAGTAGTATGACA-1	0	H01	healthy
H01_GTCAAGTCAGGATTGG-1	2	H01	healthy
H01_GTCAAGTGTATGAAAC-1	0	H01	healthy
H01_GTCAAGTTCGATCCCT-1	1	H01	healthy
H01_GTCAAGTTCTGTTGAG-1	19	H01	healthy
H01_GTCACAAAGATATGGT-1	2	H01	healthy
H01_GTCACAAAGCTAGCCC-1	0	H01	healthy
H01_GTCACAAAGTGAAGAG-1	0	H01	healthy
H01_GTCACAACAATGTAAG-1	0	H01	healthy
H01_GTCACAACAGCGTTCG-1	1	H01	healthy
H01_GTCACAATCCCATTTA-1	1	H01	healthy
H01_GTCACGGCAAGAAAGG-1	0	H01	healthy
H01_GTCACGGGTTGTCGCG-1	1	H01	healthy
H01_GTCACGGTCATTCACT-1	10	H01	healthy
H01_GTCATTTAGAGGTTAT-1	0	H01	healthy
H01_GTCATTTAGTGGGCTA-1	2	H01	healthy
H01_GTCATTTCATCAGTCA-1	9	H01	healthy
H01_GTCATTTGTACCAGTT-1	0	H01	healthy
H01_GTCATTTTCCATGCTC-1	0	H01	healthy
H01_GTCCTCACACATCCGG-1	6	H01	healthy
H01_GTCCTCACAGCTCGAC-1	0	H01	healthy
H01_GTCCTCACAGGGATTG-1	1	H01	healthy
H01_GTCGGGTAGGTCATCT-1	0	H01	healthy
H01_GTCGGGTAGTTATCGC-1	10	H01	healthy
H01_GTCGGGTCACAGTCGC-1	19	H01	healthy
H01_GTCGGGTCAGCTCGAC-1	1	H01	healthy
H01_GTCGGGTCATTGGCGC-1	2	H01	healthy
H01_GTCGGGTGTTACAGAA-1	1	H01	healthy
H01_GTCGGGTTCCTAGGGC-1	6	H01	healthy
H01_GTCGGGTTCGTGGACC-1	0	H01	healthy
H01_GTCGTAAAGAAGATTC-1	2	H01	healthy
H01_GTCGTAACAGCTGTGC-1	0	H01	healthy
H01_GTCGTAATCAAAGTAG-1	0	H01	healthy
H01_GTCGTAATCCGAGCCA-1	0	H01	healthy
H01_GTCTCGTAGATGGCGT-1	0	H01	healthy
H01_GTCTCGTCACACTGCG-1	1	H01	healthy
H01_GTCTCGTTCGTCTGCT-1	0	H01	healthy
H01_GTCTTCGCACATCCGG-1	0	H01	healthy
H01_GTCTTCGCAGACAAGC-1	0	H01	healthy
H01_GTCTTCGGTAAAGTCA-1	2	H01	healthy
H01_GTCTTCGTCAATCACG-1	2	H01	healthy
H01_GTGAAGGAGATCCTGT-1	2	H01	healthy
H01_GTGAAGGCAGGTGCCT-1	19	H01	healthy
H01_GTGAAGGCATACAGCT-1	0	H01	healthy
H01_GTGAAGGGTCGAAAGC-1	6	H01	healthy
H01_GTGCAGCAGAAACGCC-1	0	H01	healthy
H01_GTGCAGCAGCTCCTTC-1	2	H01	healthy
H01_GTGCAGCCACATGACT-1	10	H01	healthy
H01_GTGCAGCCAGCGAACA-1	2	H01	healthy
H01_GTGCAGCTCCTCATTA-1	0	H01	healthy
H01_GTGCATACAAGGTTTC-1	0	H01	healthy
H01_GTGCATATCACAGGCC-1	1	H01	healthy
H01_GTGCATATCCATGAAC-1	1	H01	healthy
H01_GTGCATATCTGGAGCC-1	5	H01	healthy
H01_GTGCATATCTTCGGTC-1	1	H01	healthy
H01_GTGCGGTCAAACTGTC-1	0	H01	healthy
H01_GTGCGGTGTCTCCATC-1	1	H01	healthy
H01_GTGCTTCAGACTTGAA-1	6	H01	healthy
H01_GTGCTTCAGGATGGAA-1	0	H01	healthy
H01_GTGCTTCCAGTAACGG-1	1	H01	healthy
H01_GTGCTTCGTCTAGCCG-1	1	H01	healthy
H01_GTGGGTCAGAGGACGG-1	5	H01	healthy
H01_GTGGGTCAGCTCTCGG-1	1	H01	healthy
H01_GTGGGTCGTCCGTCAG-1	5	H01	healthy
H01_GTGGGTCTCATTATCC-1	6	H01	healthy
H01_GTGGGTCTCTATGTGG-1	6	H01	healthy
H01_GTGTGCGCACACCGCA-1	0	H01	healthy
H01_GTGTGCGCATCACAAC-1	2	H01	healthy
H01_GTGTGCGCATCGTCGG-1	0	H01	healthy
H01_GTGTGCGGTCTACCTC-1	2	H01	healthy
H01_GTGTTAGCAATAACGA-1	9	H01	healthy
H01_GTGTTAGGTCCCTACT-1	1	H01	healthy
H01_GTGTTAGTCAAGCCTA-1	0	H01	healthy
H01_GTGTTAGTCCCTAATT-1	5	H01	healthy
H01_GTGTTAGTCGTTTATC-1	0	H01	healthy
H01_GTTAAGCTCACCCGAG-1	1	H01	healthy
H01_GTTACAGAGAGGTTAT-1	1	H01	healthy
H01_GTTACAGAGCGAAGGG-1	6	H01	healthy
H01_GTTACAGAGGGTGTGT-1	19	H01	healthy
H01_GTTACAGCAGGTCTCG-1	0	H01	healthy
H01_GTTACAGTCCTATGTT-1	1	H01	healthy
H01_GTTACAGTCTGAAAGA-1	0	H01	healthy
H01_GTTACAGTCTGCTGTC-1	6	H01	healthy
H01_GTTCATTAGATCGGGT-1	6	H01	healthy
H01_GTTCATTAGGTGGGTT-1	1	H01	healthy
H01_GTTCATTAGTGAACAT-1	1	H01	healthy
H01_GTTCATTGTCTCTTAT-1	2	H01	healthy
H01_GTTCATTTCGGATGGA-1	0	H01	healthy
H01_GTTCATTTCTAACTCT-1	1	H01	healthy
H01_GTTCTCGCACAAGCCC-1	1	H01	healthy
H01_GTTCTCGCATATGCTG-1	6	H01	healthy
H01_GTTTCTAAGAGTGACC-1	2	H01	healthy
H01_GTTTCTAAGGTGTTAA-1	1	H01	healthy
H01_GTTTCTACAATCGAAA-1	5	H01	healthy
H01_GTTTCTACATGTAGTC-1	0	H01	healthy
H01_GTTTCTAGTTTGACTG-1	0	H01	healthy
H01_TAAACCGCACTAAGTC-1	0	H01	healthy
H01_TAAACCGCATGGATGG-1	0	H01	healthy
H01_TAAACCGCATGTAAGA-1	2	H01	healthy
H01_TAAACCGGTATGCTTG-1	0	H01	healthy
H01_TAAGAGAAGGCTAGGT-1	1	H01	healthy
H01_TAAGAGAGTGTGAATA-1	0	H01	healthy
H01_TAAGAGAGTGTTTGTG-1	0	H01	healthy
H01_TAAGAGATCGGTCTAA-1	19	H01	healthy
H01_TAAGCGTAGTTTGCGT-1	1	H01	healthy
H01_TAAGCGTGTCCTAGCG-1	2	H01	healthy
H01_TAAGCGTGTGTGCCTG-1	1	H01	healthy
H01_TAAGCGTTCGTTACAG-1	0	H01	healthy
H01_TAAGTGCAGACTCGGA-1	2	H01	healthy
H01_TAAGTGCGTGTAAGTA-1	0	H01	healthy
H01_TACACGAAGATATGGT-1	0	H01	healthy
H01_TACACGAAGCGAGAAA-1	6	H01	healthy
H01_TACACGACATCACGAT-1	19	H01	healthy
H01_TACACGAGTGTTAAGA-1	1	H01	healthy
H01_TACACGATCACTTCAT-1	0	H01	healthy
H01_TACAGTGAGTGACTCT-1	0	H01	healthy
H01_TACAGTGCATGCCACG-1	9	H01	healthy
H01_TACAGTGTCACAACGT-1	8	H01	healthy
H01_TACCTATCAAACCTAC-1	1	H01	healthy
H01_TACCTATCAATGGAAT-1	0	H01	healthy
H01_TACCTATCACAACTGT-1	6	H01	healthy
H01_TACCTATCAGGGCATA-1	0	H01	healthy
H01_TACCTATGTATGAATG-1	1	H01	healthy
H01_TACCTATGTGCTTCTC-1	6	H01	healthy
H01_TACCTATTCCTGCTTG-1	1	H01	healthy
H01_TACCTATTCTAACTCT-1	1	H01	healthy
H01_TACCTTAAGTAGGTGC-1	6	H01	healthy
H01_TACCTTAGTACCATCA-1	19	H01	healthy
H01_TACCTTAGTACCGAGA-1	0	H01	healthy
H01_TACGGATCACATCTTT-1	0	H01	healthy
H01_TACGGATCAGCGTAAG-1	6	H01	healthy
H01_TACGGATCATGTAGTC-1	1	H01	healthy
H01_TACGGATGTGCGATAG-1	1	H01	healthy
H01_TACGGATGTTACCGAT-1	19	H01	healthy
H01_TACGGATGTTATTCTC-1	14	H01	healthy
H01_TACGGGCAGCACAGGT-1	0	H01	healthy
H01_TACGGGCAGGGTTCCC-1	0	H01	healthy
H01_TACGGGCCAGGGTACA-1	0	H01	healthy
H01_TACGGGCTCAGCTCTC-1	1	H01	healthy
H01_TACGGTAAGAACTGTA-1	9	H01	healthy
H01_TACGGTACAGCGATCC-1	6	H01	healthy
H01_TACGGTACAGGACGTA-1	0	H01	healthy
H01_TACTCATCAATCGAAA-1	0	H01	healthy
H01_TACTCATGTGTCCTCT-1	6	H01	healthy
H01_TACTCATGTTGTCGCG-1	12	H01	healthy
H01_TACTCGCAGAACTCGG-1	2	H01	healthy
H01_TACTCGCAGGATATAC-1	12	H01	healthy
H01_TACTCGCCAAGAGGCT-1	1	H01	healthy
H01_TACTCGCCATGTTCCC-1	1	H01	healthy
H01_TACTCGCGTGCGAAAC-1	19	H01	healthy
H01_TACTCGCTCAAAGACA-1	1	H01	healthy
H01_TACTTACAGGCTCTTA-1	0	H01	healthy
H01_TACTTGTGTAAATGTG-1	4	H01	healthy
H01_TACTTGTGTGACGGTA-1	1	H01	healthy
H01_TAGACCAAGTACGTAA-1	1	H01	healthy
H01_TAGACCATCGTGGGAA-1	0	H01	healthy
H01_TAGAGCTAGCCGTCGT-1	1	H01	healthy
H01_TAGAGCTCACTGTCGG-1	0	H01	healthy
H01_TAGAGCTGTCTAAAGA-1	1	H01	healthy
H01_TAGAGCTTCACCCGAG-1	1	H01	healthy
H01_TAGCCGGAGATGGCGT-1	6	H01	healthy
H01_TAGCCGGGTATATGGA-1	6	H01	healthy
H01_TAGGCATCATTACCTT-1	12	H01	healthy
H01_TAGGCATGTGCTGTAT-1	0	H01	healthy
H01_TAGGCATGTGGCAAAC-1	6	H01	healthy
H01_TAGGCATTCGGCCGAT-1	0	H01	healthy
H01_TAGTGGTCACGAAGCA-1	1	H01	healthy
H01_TAGTGGTTCAATAAGG-1	0	H01	healthy
H01_TAGTGGTTCCAAACAC-1	0	H01	healthy
H01_TAGTTGGCAATCTACG-1	0	H01	healthy
H01_TAGTTGGGTGAGTGAC-1	6	H01	healthy
H01_TAGTTGGTCAACCATG-1	5	H01	healthy
H01_TATCAGGAGCTTTGGT-1	6	H01	healthy
H01_TATCAGGCAAGAGTCG-1	0	H01	healthy
H01_TATCAGGCACTTAAGC-1	1	H01	healthy
H01_TATCAGGTCTATCCTA-1	2	H01	healthy
H01_TATCTCACAAGGACTG-1	2	H01	healthy
H01_TATCTCACATGACGGA-1	0	H01	healthy
H01_TATGCCCGTATAAACG-1	6	H01	healthy
H01_TATGCCCGTCTCACCT-1	1	H01	healthy
H01_TATGCCCTCATTATCC-1	12	H01	healthy
H01_TATGCCCTCTACTCAT-1	0	H01	healthy
H01_TATTACCAGGACAGAA-1	2	H01	healthy
H01_TATTACCAGTGTGAAT-1	0	H01	healthy
H01_TATTACCGTCACTTCC-1	1	H01	healthy
H01_TATTACCGTGGGTATG-1	1	H01	healthy
H01_TATTACCTCATTGCCC-1	1	H01	healthy
H01_TATTACCTCGGACAAG-1	0	H01	healthy
H01_TCAACGAGTTATGCGT-1	1	H01	healthy
H01_TCAACGAGTTTGACAC-1	0	H01	healthy
H01_TCAACGATCCTGCAGG-1	0	H01	healthy
H01_TCAATCTGTAAGGGCT-1	0	H01	healthy
H01_TCAATCTGTCAGAGGT-1	1	H01	healthy
H01_TCACAAGAGATCTGCT-1	1	H01	healthy
H01_TCACAAGCAATAACGA-1	1	H01	healthy
H01_TCACAAGCACAACTGT-1	2	H01	healthy
H01_TCACAAGTCCCGACTT-1	2	H01	healthy
H01_TCACGAAGTCAGAATA-1	1	H01	healthy
H01_TCACGAAGTTTGGCGC-1	0	H01	healthy
H01_TCACGAATCACAAACC-1	0	H01	healthy
H01_TCACGAATCCGGCACA-1	0	H01	healthy
H01_TCACGAATCTTCGAGA-1	0	H01	healthy
H01_TCAGATGCATTTCACT-1	2	H01	healthy
H01_TCAGATGGTGACTACT-1	1	H01	healthy
H01_TCAGATGGTGTTTGGT-1	19	H01	healthy
H01_TCAGCAAAGGGCTTGA-1	1	H01	healthy
H01_TCAGCAACAAGTAATG-1	6	H01	healthy
H01_TCAGCAACAGGACGTA-1	19	H01	healthy
H01_TCAGCAATCCCTCTTT-1	1	H01	healthy
H01_TCAGCTCCACAACTGT-1	0	H01	healthy
H01_TCAGCTCCAGCCTATA-1	2	H01	healthy
H01_TCAGCTCCAGTCTTCC-1	1	H01	healthy
H01_TCAGCTCGTAAACACA-1	1	H01	healthy
H01_TCAGCTCGTACTTAGC-1	2	H01	healthy
H01_TCAGCTCTCTATCGCC-1	0	H01	healthy
H01_TCAGGATAGACCTTTG-1	6	H01	healthy
H01_TCAGGATCAGTGGGAT-1	0	H01	healthy
H01_TCAGGATGTCGATTGT-1	1	H01	healthy
H01_TCAGGTAAGATGCCTT-1	9	H01	healthy
H01_TCAGGTAAGCTAGTTC-1	0	H01	healthy
H01_TCAGGTAAGTAGGCCA-1	19	H01	healthy
H01_TCAGGTACAATCGGTT-1	1	H01	healthy
H01_TCAGGTAGTAGGCTGA-1	19	H01	healthy
H01_TCATTACAGCCATCGC-1	6	H01	healthy
H01_TCATTACCAGGCTGAA-1	1	H01	healthy
H01_TCATTTGAGAGTCTGG-1	4	H01	healthy
H01_TCATTTGCACAAGTAA-1	1	H01	healthy
H01_TCATTTGCAGACAGGT-1	1	H01	healthy
H01_TCATTTGGTAAATGAC-1	1	H01	healthy
H01_TCATTTGGTGACTCAT-1	1	H01	healthy
H01_TCATTTGTCACCGTAA-1	0	H01	healthy
H01_TCCACACAGAAACGAG-1	0	H01	healthy
H01_TCCACACCAGCTGGCT-1	6	H01	healthy
H01_TCCACACCAGCTGTTA-1	0	H01	healthy
H01_TCCACACGTCCGAAGA-1	2	H01	healthy
H01_TCCACACTCGAACTGT-1	2	H01	healthy
H01_TCCCGATAGTGGTCCC-1	0	H01	healthy
H01_TCCCGATTCCGTACAA-1	1	H01	healthy
H01_TCGAGGCAGGCCCGTT-1	19	H01	healthy
H01_TCGAGGCCAGCGTAAG-1	5	H01	healthy
H01_TCGAGGCGTTAAGATG-1	2	H01	healthy
H01_TCGCGAGCATGCGCAC-1	0	H01	healthy
H01_TCGCGAGGTTAAGATG-1	1	H01	healthy
H01_TCGCGAGTCCTCAATT-1	0	H01	healthy
H01_TCGCGTTTCAACACTG-1	5	H01	healthy
H01_TCGGGACAGACTTGAA-1	0	H01	healthy
H01_TCGGGACGTCGCCATG-1	1	H01	healthy
H01_TCGGGACGTCTCTCTG-1	2	H01	healthy
H01_TCGGGACGTGTGGTTT-1	0	H01	healthy
H01_TCGGGACTCGAGCCCA-1	1	H01	healthy
H01_TCGGTAAAGAATGTGT-1	1	H01	healthy
H01_TCGGTAAAGCTGAAAT-1	19	H01	healthy
H01_TCGGTAAAGGATGTAT-1	19	H01	healthy
H01_TCGGTAAAGTCTCGGC-1	2	H01	healthy
H01_TCGGTAAAGTTTAGGA-1	1	H01	healthy
H01_TCGGTAACAAGGACTG-1	0	H01	healthy
H01_TCGGTAATCACCGGGT-1	0	H01	healthy
H01_TCGGTAATCGCGTTTC-1	1	H01	healthy
H01_TCGTACCCAGGTGGAT-1	0	H01	healthy
H01_TCGTACCCATTCCTCG-1	1	H01	healthy
H01_TCGTAGACATGCCTTC-1	19	H01	healthy
H01_TCTATTGTCTCTGCTG-1	2	H01	healthy
H01_TCTCATACACAGGTTT-1	0	H01	healthy
H01_TCTCATACACTGAAGG-1	1	H01	healthy
H01_TCTCATAGTCACCCAG-1	5	H01	healthy
H01_TCTCATATCACTTCAT-1	19	H01	healthy
H01_TCTCATATCGCAAGCC-1	6	H01	healthy
H01_TCTCATATCTCTGCTG-1	2	H01	healthy
H01_TCTCTAAAGATAGGAG-1	0	H01	healthy
H01_TCTGAGAAGACGCACA-1	2	H01	healthy
H01_TCTGAGACACAACGTT-1	5	H01	healthy
H01_TCTGAGAGTTACCAGT-1	0	H01	healthy
H01_TCTGGAACATGCAATC-1	2	H01	healthy
H01_TCTGGAAGTGACGCCT-1	6	H01	healthy
H01_TCTGGAAGTGTAATGA-1	2	H01	healthy
H01_TCTGGAATCTAACTTC-1	1	H01	healthy
H01_TCTTCGGAGCTAGTTC-1	0	H01	healthy
H01_TCTTCGGCATCCTAGA-1	6	H01	healthy
H01_TCTTCGGGTCCTAGCG-1	0	H01	healthy
H01_TCTTCGGGTCGACTGC-1	19	H01	healthy
H01_TCTTCGGTCTGTACGA-1	1	H01	healthy
H01_TCTTTCCGTTGTCGCG-1	2	H01	healthy
H01_TCTTTCCTCTCTTATG-1	7	H01	healthy
H01_TGAAAGAAGGCAAAGA-1	0	H01	healthy
H01_TGAAAGACAAGAGGCT-1	12	H01	healthy
H01_TGAAAGAGTACCGAGA-1	0	H01	healthy
H01_TGAAAGAGTATATCCG-1	1	H01	healthy
H01_TGAAAGATCGAGGTAG-1	1	H01	healthy
H01_TGAAAGATCGATCCCT-1	0	H01	healthy
H01_TGACAACAGGACTGGT-1	19	H01	healthy
H01_TGACAACCAATCTGCA-1	6	H01	healthy
H01_TGACAACGTATAAACG-1	0	H01	healthy
H01_TGACAACTCTACCTGC-1	1	H01	healthy
H01_TGACAACTCTTCGAGA-1	6	H01	healthy
H01_TGACTAGAGATGGGTC-1	1	H01	healthy
H01_TGACTAGAGCTCCCAG-1	0	H01	healthy
H01_TGACTAGCAAGGTGTG-1	19	H01	healthy
H01_TGACTAGCAGGCTCAC-1	2	H01	healthy
H01_TGACTAGCATTTCAGG-1	2	H01	healthy
H01_TGACTAGGTAAGGATT-1	1	H01	healthy
H01_TGAGAGGAGCATCATC-1	0	H01	healthy
H01_TGAGAGGCACCGAAAG-1	2	H01	healthy
H01_TGAGAGGCATCACCCT-1	6	H01	healthy
H01_TGAGAGGTCTCTGAGA-1	19	H01	healthy
H01_TGAGCATAGACTACAA-1	2	H01	healthy
H01_TGAGCATCAAGACACG-1	0	H01	healthy
H01_TGAGCATTCCATGAGT-1	1	H01	healthy
H01_TGAGCCGAGAGAGCTC-1	0	H01	healthy
H01_TGAGCCGAGCGAAGGG-1	6	H01	healthy
H01_TGAGCCGCAGTGACAG-1	0	H01	healthy
H01_TGAGCCGTCTCGCATC-1	0	H01	healthy
H01_TGAGGGACAATCCAAC-1	1	H01	healthy
H01_TGAGGGATCCCACTTG-1	0	H01	healthy
H01_TGATTTCCAGTCGATT-1	19	H01	healthy
H01_TGATTTCGTAAGTTCC-1	2	H01	healthy
H01_TGATTTCGTAGGCATG-1	0	H01	healthy
H01_TGATTTCTCCAAACTG-1	14	H01	healthy
H01_TGCACCTCAGCAGTTT-1	1	H01	healthy
H01_TGCACCTGTCGCATCG-1	5	H01	healthy
H01_TGCACCTTCATGCAAC-1	0	H01	healthy
H01_TGCACCTTCGACAGCC-1	0	H01	healthy
H01_TGCACCTTCGTTACGA-1	2	H01	healthy
H01_TGCCAAAGTCACAAGG-1	6	H01	healthy
H01_TGCCAAAGTGAGGGTT-1	2	H01	healthy
H01_TGCCAAATCAGGCCCA-1	1	H01	healthy
H01_TGCCCATAGCCAGTTT-1	2	H01	healthy
H01_TGCCCATTCAGAGACG-1	9	H01	healthy
H01_TGCCCATTCGCCCTTA-1	1	H01	healthy
H01_TGCCCTACAGGTCTCG-1	1	H01	healthy
H01_TGCGGGTAGCAGATCG-1	1	H01	healthy
H01_TGCGGGTAGCCTTGAT-1	2	H01	healthy
H01_TGCGGGTAGGCGATAC-1	0	H01	healthy
H01_TGCGGGTAGTGCCATT-1	19	H01	healthy
H01_TGCGGGTCAGGGTATG-1	10	H01	healthy
H01_TGCGGGTGTAGCTCCG-1	1	H01	healthy
H01_TGCGGGTTCCAGGGCT-1	1	H01	healthy
H01_TGCGGGTTCTGTCTCG-1	0	H01	healthy
H01_TGCGTGGAGCAGATCG-1	0	H01	healthy
H01_TGCGTGGAGGGCTTCC-1	5	H01	healthy
H01_TGCGTGGAGTGTGAAT-1	0	H01	healthy
H01_TGCGTGGAGTTTGCGT-1	0	H01	healthy
H01_TGCGTGGCACATAACC-1	0	H01	healthy
H01_TGCGTGGGTACAAGTA-1	2	H01	healthy
H01_TGCGTGGGTAGCCTCG-1	9	H01	healthy
H01_TGCTACCCAAAGTGCG-1	0	H01	healthy
H01_TGCTACCGTCTGCCAG-1	0	H01	healthy
H01_TGCTGCTTCAACACCA-1	2	H01	healthy
H01_TGGACGCAGACCACGA-1	0	H01	healthy
H01_TGGACGCAGCCTATGT-1	6	H01	healthy
H01_TGGACGCGTAGCTGCC-1	6	H01	healthy
H01_TGGCCAGAGGACAGCT-1	19	H01	healthy
H01_TGGCCAGCACATCCGG-1	2	H01	healthy
H01_TGGCCAGCATAAGACA-1	1	H01	healthy
H01_TGGCCAGCATGAACCT-1	2	H01	healthy
H01_TGGCCAGTCAACACCA-1	19	H01	healthy
H01_TGGCCAGTCGGATGTT-1	0	H01	healthy
H01_TGGCGCAAGGCTACGA-1	0	H01	healthy
H01_TGGCTGGGTCTAGTGT-1	6	H01	healthy
H01_TGGCTGGTCGAATCCA-1	0	H01	healthy
H01_TGGCTGGTCTACCAGA-1	0	H01	healthy
H01_TGGGAAGCACTGTGTA-1	6	H01	healthy
H01_TGGGAAGGTAGCCTAT-1	0	H01	healthy
H01_TGGGCGTAGCATCATC-1	10	H01	healthy
H01_TGGGCGTCAGATGGGT-1	1	H01	healthy
H01_TGGGCGTGTCTGCGGT-1	0	H01	healthy
H01_TGGGCGTGTTCCACGG-1	1	H01	healthy
H01_TGGGCGTTCCGTTGTC-1	2	H01	healthy
H01_TGGTTAGGTCTCACCT-1	2	H01	healthy
H01_TGGTTAGTCCTTTACA-1	0	H01	healthy
H01_TGGTTCCAGCAGACTG-1	0	H01	healthy
H01_TGGTTCCCAGGTGCCT-1	2	H01	healthy
H01_TGGTTCCGTAATAGCA-1	0	H01	healthy
H01_TGTATTCAGTCCATAC-1	3	H01	healthy
H01_TGTATTCCACTTGGAT-1	19	H01	healthy
H01_TGTATTCCATAGTAAG-1	1	H01	healthy
H01_TGTATTCCATCTCCCA-1	2	H01	healthy
H01_TGTATTCGTATAAACG-1	2	H01	healthy
H01_TGTATTCGTCCAGTTA-1	6	H01	healthy
H01_TGTATTCGTGAAAGAG-1	19	H01	healthy
H01_TGTATTCGTGTAACGG-1	1	H01	healthy
H01_TGTATTCTCCTTGACC-1	0	H01	healthy
H01_TGTCCCAAGAGGTACC-1	2	H01	healthy
H01_TGTCCCACAAGTACCT-1	19	H01	healthy
H01_TGTGGTAGTACAGACG-1	12	H01	healthy
H01_TGTGGTAGTCGCTTTC-1	2	H01	healthy
H01_TGTGGTAGTCGTTGTA-1	0	H01	healthy
H01_TGTGGTATCTGGAGCC-1	6	H01	healthy
H01_TGTGTTTAGTGAAGTT-1	1	H01	healthy
H01_TGTGTTTCAACTTGAC-1	1	H01	healthy
H01_TGTGTTTGTTAAGACA-1	0	H01	healthy
H01_TGTGTTTTCACCAGGC-1	6	H01	healthy
H01_TGTTCCGAGTACATGA-1	0	H01	healthy
H01_TGTTCCGCAAACTGTC-1	12	H01	healthy
H01_TGTTCCGGTTATGTGC-1	6	H01	healthy
H01_TTAACTCAGGCTCATT-1	1	H01	healthy
H01_TTAACTCCACGCCAGT-1	0	H01	healthy
H01_TTAACTCCAGCCTTGG-1	1	H01	healthy
H01_TTAACTCGTCGCGGTT-1	0	H01	healthy
H01_TTAACTCTCCTGTAGA-1	2	H01	healthy
H01_TTAGGACAGATAGCAT-1	1	H01	healthy
H01_TTAGGACAGCAGGCTA-1	1	H01	healthy
H01_TTAGGACAGGTAGCCA-1	1	H01	healthy
H01_TTAGGACAGTGAACAT-1	2	H01	healthy
H01_TTAGGACCATTCGACA-1	0	H01	healthy
H01_TTAGGACGTGGGTCAA-1	6	H01	healthy
H01_TTAGGACTCACCATAG-1	2	H01	healthy
H01_TTAGGACTCCTTCAAT-1	0	H01	healthy
H01_TTAGGCACACATCCGG-1	2	H01	healthy
H01_TTAGGCACACCGTTGG-1	0	H01	healthy
H01_TTAGGCACAGTAACGG-1	6	H01	healthy
H01_TTAGGCACATCATCCC-1	0	H01	healthy
H01_TTAGGCAGTCCCTTGT-1	12	H01	healthy
H01_TTAGGCATCCATTCTA-1	0	H01	healthy
H01_TTAGGCATCTTGCCGT-1	2	H01	healthy
H01_TTAGTTCAGTCATGCT-1	5	H01	healthy
H01_TTAGTTCTCTCTGAGA-1	6	H01	healthy
H01_TTATGCTAGAATTCCC-1	0	H01	healthy
H01_TTATGCTCAGTTAACC-1	0	H01	healthy
H01_TTATGCTGTAGGGTAC-1	4	H01	healthy
H01_TTATGCTTCACAGGCC-1	6	H01	healthy
H01_TTCCCAGTCCTGTACC-1	2	H01	healthy
H01_TTCCCAGTCGATCCCT-1	10	H01	healthy
H01_TTCGAAGAGTTGTAGA-1	6	H01	healthy
H01_TTCGAAGCAAATCCGT-1	1	H01	healthy
H01_TTCGGTCCACATTTCT-1	1	H01	healthy
H01_TTCGGTCCACGAAGCA-1	2	H01	healthy
H01_TTCGGTCCATCGACGC-1	0	H01	healthy
H01_TTCGGTCGTTACAGAA-1	19	H01	healthy
H01_TTCGGTCTCGTTTAGG-1	2	H01	healthy
H01_TTCGGTCTCTTCGAGA-1	1	H01	healthy
H01_TTCTACAAGCCCAACC-1	2	H01	healthy
H01_TTCTACAAGTTGAGTA-1	9	H01	healthy
H01_TTCTACAGTCCGACGT-1	6	H01	healthy
H01_TTCTACAGTGTTTGGT-1	2	H01	healthy
H01_TTCTCAAAGTAGGTGC-1	2	H01	healthy
H01_TTCTCAACAGTGGAGT-1	0	H01	healthy
H01_TTCTCCTCAATGGACG-1	6	H01	healthy
H01_TTCTCCTCACATGACT-1	0	H01	healthy
H01_TTCTCCTCAGTTCCCT-1	1	H01	healthy
H01_TTCTCCTGTCCGCTGA-1	0	H01	healthy
H01_TTCTCCTTCTGGAGCC-1	0	H01	healthy
H01_TTCTTAGAGACGCACA-1	9	H01	healthy
H01_TTCTTAGCAATCTACG-1	0	H01	healthy
H01_TTCTTAGGTCATTAGC-1	1	H01	healthy
H01_TTCTTAGTCATCTGTT-1	2	H01	healthy
H01_TTGAACGAGGCTAGCA-1	19	H01	healthy
H01_TTGAACGAGTAAGTAC-1	1	H01	healthy
H01_TTGACTTCAGCCTGTG-1	2	H01	healthy
H01_TTGACTTGTGTTCTTT-1	0	H01	healthy
H01_TTGCCGTAGTCCCACG-1	1	H01	healthy
H01_TTGCCGTAGTTGTAGA-1	0	H01	healthy
H01_TTGCCGTCAAGAAGAG-1	1	H01	healthy
H01_TTGCCGTGTCCGAACC-1	2	H01	healthy
H01_TTGCGTCAGACTCGGA-1	6	H01	healthy
H01_TTGCGTCAGTCAAGGC-1	9	H01	healthy
H01_TTGCGTCAGTGCGATG-1	0	H01	healthy
H01_TTGCGTCGTCTCCCTA-1	1	H01	healthy
H01_TTGGAACAGAAGGGTA-1	9	H01	healthy
H01_TTGGAACCAATCACAC-1	5	H01	healthy
H01_TTGGAACCAATGGAAT-1	6	H01	healthy
H01_TTGGAACCACCAACCG-1	1	H01	healthy
H01_TTGGAACCATGTTGAC-1	9	H01	healthy
H01_TTGGAACTCAACGGGA-1	0	H01	healthy
H01_TTGGAACTCAGTTAGC-1	0	H01	healthy
H01_TTGGAACTCCGGGTGT-1	2	H01	healthy
H01_TTGGCAACAAGCCGCT-1	0	H01	healthy
H01_TTGGCAACAGATGGCA-1	2	H01	healthy
H01_TTGGCAACAGTTCCCT-1	2	H01	healthy
H01_TTGGCAACATAACCTG-1	1	H01	healthy
H01_TTGGCAAGTAGTACCT-1	0	H01	healthy
H01_TTGGCAAGTGCACCAC-1	2	H01	healthy
H01_TTGTAGGAGCGACGTA-1	0	H01	healthy
H01_TTGTAGGGTTCCGGCA-1	6	H01	healthy
H01_TTGTAGGTCCAACCAA-1	6	H01	healthy
H01_TTGTAGGTCCGAGCCA-1	19	H01	healthy
H01_TTGTAGGTCGGTTAAC-1	2	H01	healthy
H01_TTTACTGCACAACGCC-1	16	H01	healthy
H01_TTTACTGCACCGATAT-1	9	H01	healthy
H01_TTTACTGGTCATCCCT-1	0	H01	healthy
H01_TTTACTGGTTATTCTC-1	2	H01	healthy
H01_TTTACTGTCTTCGAGA-1	1	H01	healthy
H01_TTTATGCAGATGTTAG-1	19	H01	healthy
H01_TTTATGCCAGGGCATA-1	0	H01	healthy
H01_TTTATGCGTTGGTTTG-1	5	H01	healthy
H01_TTTCCTCCATCCTAGA-1	0	H01	healthy
H01_TTTCCTCGTCATATGC-1	0	H01	healthy
H01_TTTCCTCGTCTAGCCG-1	3	H01	healthy
H01_TTTCCTCGTTGATTGC-1	0	H01	healthy
H01_TTTGCGCGTACCGCTG-1	0	H01	healthy
H01_TTTGCGCGTCGATTGT-1	0	H01	healthy
H01_TTTGCGCTCAGCGACC-1	2	H01	healthy
H01_TTTGCGCTCTCGCTTG-1	2	H01	healthy
H01_TTTGGTTAGCGCTCCA-1	0	H01	healthy
H01_TTTGGTTCATTAGCCA-1	0	H01	healthy
H01_TTTGGTTCATTTGCCC-1	0	H01	healthy
H01_TTTGTCAAGGAGTCTG-1	2	H01	healthy
H01_TTTGTCACACTGCCAG-1	1	H01	healthy
H01_TTTGTCATCGCCCTTA-1	6	H01	healthy
H01_TTTGTCATCGTGGACC-1	2	H01	healthy
H02_AAACCTGAGAAGGCCT-1	1	H02	healthy
H02_AAACCTGAGATGCCTT-1	0	H02	healthy
H02_AAACCTGGTCAGATAA-1	0	H02	healthy
H02_AAACCTGTCCAGGGCT-1	2	H02	healthy
H02_AAACGGGAGGTCATCT-1	9	H02	healthy
H02_AAACGGGAGGTGCAAC-1	4	H02	healthy
H02_AAACGGGAGTCCGGTC-1	2	H02	healthy
H02_AAACGGGCAAGCCTAT-1	16	H02	healthy
H02_AAACGGGCAATGTTGC-1	9	H02	healthy
H02_AAACGGGCACAGGAGT-1	2	H02	healthy
H02_AAACGGGCACAGGCCT-1	2	H02	healthy
H02_AAACGGGCACATCCAA-1	0	H02	healthy
H02_AAACGGGCACGAGAGT-1	1	H02	healthy
H02_AAACGGGGTTAAGATG-1	2	H02	healthy
H02_AAACGGGTCAAACAAG-1	3	H02	healthy
H02_AAACGGGTCACAAACC-1	9	H02	healthy
H02_AAACGGGTCCAAACAC-1	8	H02	healthy
H02_AAACGGGTCCGCGCAA-1	5	H02	healthy
H02_AAAGATGAGCAGCCTC-1	6	H02	healthy
H02_AAAGATGAGGGAGTAA-1	2	H02	healthy
H02_AAAGATGCAACTGGCC-1	1	H02	healthy
H02_AAAGATGCAAGTCATC-1	9	H02	healthy
H02_AAAGATGCATGTAGTC-1	12	H02	healthy
H02_AAAGATGGTACTTAGC-1	0	H02	healthy
H02_AAAGATGGTGCCTTGG-1	9	H02	healthy
H02_AAAGATGTCCTCATTA-1	12	H02	healthy
H02_AAAGATGTCGTACCGG-1	2	H02	healthy
H02_AAAGCAAAGATGCGAC-1	9	H02	healthy
H02_AAAGCAAGTTGTCGCG-1	2	H02	healthy
H02_AAAGCAATCAAAGTAG-1	10	H02	healthy
H02_AAAGCAATCATTATCC-1	1	H02	healthy
H02_AAAGCAATCCGAGCCA-1	4	H02	healthy
H02_AAAGCAATCTCGATGA-1	9	H02	healthy
H02_AAAGTAGAGAGTGACC-1	21	H02	healthy
H02_AAAGTAGCAATAGCAA-1	0	H02	healthy
H02_AAAGTAGCAGCATACT-1	5	H02	healthy
H02_AAAGTAGTCACCGGGT-1	1	H02	healthy
H02_AAAGTAGTCAGCCTAA-1	19	H02	healthy
H02_AAATGCCAGGCGACAT-1	9	H02	healthy
H02_AAATGCCAGGCTCTTA-1	1	H02	healthy
H02_AAATGCCAGTGGACGT-1	2	H02	healthy
H02_AAATGCCCAACACCCG-1	2	H02	healthy
H02_AAATGCCCACGAAGCA-1	10	H02	healthy
H02_AAATGCCCAGGGTTAG-1	1	H02	healthy
H02_AAATGCCGTGACAAAT-1	0	H02	healthy
H02_AAATGCCTCATATCGG-1	10	H02	healthy
H02_AACACGTAGCTGGAAC-1	2	H02	healthy
H02_AACACGTAGGCGTACA-1	0	H02	healthy
H02_AACACGTCACGTGAGA-1	9	H02	healthy
H02_AACACGTCAGCTGCTG-1	0	H02	healthy
H02_AACACGTCATAGGATA-1	27	H02	healthy
H02_AACCATGAGCTAGCCC-1	5	H02	healthy
H02_AACCATGCAATGCCAT-1	1	H02	healthy
H02_AACCATGCAATGGAGC-1	1	H02	healthy
H02_AACCATGGTAAACCTC-1	0	H02	healthy
H02_AACCATGGTAAATGTG-1	2	H02	healthy
H02_AACCATGGTACGCTGC-1	4	H02	healthy
H02_AACCATGGTATCAGTC-1	5	H02	healthy
H02_AACCATGGTCACACGC-1	9	H02	healthy
H02_AACCATGGTCGCCATG-1	0	H02	healthy
H02_AACCATGGTTCCTCCA-1	3	H02	healthy
H02_AACCATGGTTGTCTTT-1	2	H02	healthy
H02_AACCATGTCCGTTGCT-1	12	H02	healthy
H02_AACCATGTCCTCTAGC-1	2	H02	healthy
H02_AACCGCGCAAGGACTG-1	2	H02	healthy
H02_AACCGCGGTCGGCACT-1	6	H02	healthy
H02_AACCGCGTCAGTCCCT-1	10	H02	healthy
H02_AACCGCGTCCAAAGTC-1	4	H02	healthy
H02_AACCGCGTCCTCAATT-1	9	H02	healthy
H02_AACCGCGTCTATGTGG-1	2	H02	healthy
H02_AACCGCGTCTGATTCT-1	0	H02	healthy
H02_AACCGCGTCTTGCATT-1	5	H02	healthy
H02_AACGTTGCAGACGCTC-1	2	H02	healthy
H02_AACGTTGGTGCATCTA-1	9	H02	healthy
H02_AACGTTGGTGCGGTAA-1	4	H02	healthy
H02_AACTCAGAGCTGCAAG-1	9	H02	healthy
H02_AACTCAGCAACACCCG-1	6	H02	healthy
H02_AACTCAGCAAGCGTAG-1	1	H02	healthy
H02_AACTCAGCATCTCCCA-1	13	H02	healthy
H02_AACTCAGGTCCGAAGA-1	4	H02	healthy
H02_AACTCAGTCTGTTGAG-1	0	H02	healthy
H02_AACTCCCAGGAGTTGC-1	0	H02	healthy
H02_AACTCCCAGGCATGTG-1	0	H02	healthy
H02_AACTCCCCAATAGCGG-1	1	H02	healthy
H02_AACTCCCCACCGGAAA-1	1	H02	healthy
H02_AACTCCCGTATGAAAC-1	9	H02	healthy
H02_AACTCCCGTGAAAGAG-1	0	H02	healthy
H02_AACTCCCTCTGCGGCA-1	0	H02	healthy
H02_AACTCTTAGGCTAGCA-1	2	H02	healthy
H02_AACTCTTAGGTTACCT-1	0	H02	healthy
H02_AACTCTTCAAGACGTG-1	0	H02	healthy
H02_AACTCTTGTCGCATCG-1	2	H02	healthy
H02_AACTCTTTCAGCACAT-1	2	H02	healthy
H02_AACTCTTTCGAGCCCA-1	9	H02	healthy
H02_AACTCTTTCTGCTGCT-1	2	H02	healthy
H02_AACTGGTCAATGTAAG-1	1	H02	healthy
H02_AACTGGTCAGGAACGT-1	0	H02	healthy
H02_AACTGGTCATATGGTC-1	2	H02	healthy
H02_AACTGGTGTGCACCAC-1	12	H02	healthy
H02_AACTGGTTCGTTACGA-1	9	H02	healthy
H02_AACTTTCAGACCTAGG-1	2	H02	healthy
H02_AACTTTCAGAGTACCG-1	12	H02	healthy
H02_AACTTTCCACATGACT-1	0	H02	healthy
H02_AACTTTCGTCCGAGTC-1	1	H02	healthy
H02_AAGACCTAGGTAGCCA-1	0	H02	healthy
H02_AAGACCTAGTAGTGCG-1	12	H02	healthy
H02_AAGACCTCATGGGAAC-1	14	H02	healthy
H02_AAGCCGCAGGTTACCT-1	1	H02	healthy
H02_AAGCCGCAGTCGTTTG-1	0	H02	healthy
H02_AAGCCGCCACTCTGTC-1	14	H02	healthy
H02_AAGCCGCCATGTCTCC-1	9	H02	healthy
H02_AAGCCGCGTGCAGTAG-1	2	H02	healthy
H02_AAGCCGCTCACATGCA-1	8	H02	healthy
H02_AAGCCGCTCCAACCAA-1	5	H02	healthy
H02_AAGCCGCTCGAACGGA-1	6	H02	healthy
H02_AAGCCGCTCTAGAGTC-1	3	H02	healthy
H02_AAGCCGCTCTTGCAAG-1	0	H02	healthy
H02_AAGCCGCTCTTGTCAT-1	2	H02	healthy
H02_AAGGAGCAGGAATGGA-1	13	H02	healthy
H02_AAGGAGCAGGCAGTCA-1	0	H02	healthy
H02_AAGGAGCCACGTCTCT-1	5	H02	healthy
H02_AAGGAGCCAGGGATTG-1	10	H02	healthy
H02_AAGGAGCGTAGTGAAT-1	6	H02	healthy
H02_AAGGAGCGTCGCGAAA-1	2	H02	healthy
H02_AAGGAGCGTGACTACT-1	0	H02	healthy
H02_AAGGAGCGTTCCACTC-1	0	H02	healthy
H02_AAGGAGCTCCAAATGC-1	2	H02	healthy
H02_AAGGAGCTCTATCCTA-1	6	H02	healthy
H02_AAGGCAGCAAGCCCAC-1	2	H02	healthy
H02_AAGGCAGCAGGGATTG-1	2	H02	healthy
H02_AAGGCAGGTCAACATC-1	4	H02	healthy
H02_AAGGCAGGTGCACGAA-1	5	H02	healthy
H02_AAGGCAGGTGTCGCTG-1	2	H02	healthy
H02_AAGGTTCAGCTTATCG-1	2	H02	healthy
H02_AAGGTTCAGTACCGGA-1	9	H02	healthy
H02_AAGGTTCAGTACGTAA-1	9	H02	healthy
H02_AAGGTTCCACGAAATA-1	8	H02	healthy
H02_AAGGTTCCAGGGTTAG-1	3	H02	healthy
H02_AAGGTTCCATGCCTAA-1	3	H02	healthy
H02_AAGGTTCTCTTACCTA-1	13	H02	healthy
H02_AAGTCTGAGACTTTCG-1	8	H02	healthy
H02_AAGTCTGAGTACGATA-1	2	H02	healthy
H02_AAGTCTGCACATGACT-1	0	H02	healthy
H02_AAGTCTGGTCATACTG-1	4	H02	healthy
H02_AAGTCTGGTGAGGGTT-1	2	H02	healthy
H02_AAGTCTGGTTGTTTGG-1	5	H02	healthy
H02_AAGTCTGTCGAGAACG-1	0	H02	healthy
H02_AAGTCTGTCTTGCAAG-1	2	H02	healthy
H02_AATCCAGAGGTAGCCA-1	0	H02	healthy
H02_AATCCAGAGGTAGCTG-1	1	H02	healthy
H02_AATCCAGCAAATTGCC-1	2	H02	healthy
H02_AATCCAGCACATAACC-1	2	H02	healthy
H02_AATCCAGGTGCATCTA-1	2	H02	healthy
H02_AATCCAGGTGTCTGAT-1	9	H02	healthy
H02_AATCGGTGTGAAATCA-1	4	H02	healthy
H02_AATCGGTGTGAGGGTT-1	16	H02	healthy
H02_ACACCAAAGCAGCCTC-1	0	H02	healthy
H02_ACACCAAAGTGCCAGA-1	1	H02	healthy
H02_ACACCAACAAACCTAC-1	0	H02	healthy
H02_ACACCAACAGATAATG-1	3	H02	healthy
H02_ACACCAACATAAAGGT-1	0	H02	healthy
H02_ACACCCTAGGGCTTCC-1	9	H02	healthy
H02_ACACCCTCAGTGGAGT-1	2	H02	healthy
H02_ACACCCTGTTCAGACT-1	1	H02	healthy
H02_ACACCCTTCTCGCTTG-1	2	H02	healthy
H02_ACACCGGAGATGCCTT-1	12	H02	healthy
H02_ACACCGGCACGGCCAT-1	6	H02	healthy
H02_ACACCGGCAGCTGTAT-1	0	H02	healthy
H02_ACACCGGGTTCGGGCT-1	8	H02	healthy
H02_ACACTGAAGAGACTTA-1	0	H02	healthy
H02_ACACTGAAGTGAAGAG-1	0	H02	healthy
H02_ACACTGACACGGTAGA-1	4	H02	healthy
H02_ACACTGACACGGTGTC-1	10	H02	healthy
H02_ACACTGACATCACAAC-1	0	H02	healthy
H02_ACACTGAGTGCGGTAA-1	2	H02	healthy
H02_ACACTGATCACAGTAC-1	16	H02	healthy
H02_ACACTGATCAGCAACT-1	2	H02	healthy
H02_ACACTGATCATGCAAC-1	9	H02	healthy
H02_ACACTGATCGCTTAGA-1	0	H02	healthy
H02_ACAGCCGAGAAGGGTA-1	2	H02	healthy
H02_ACAGCCGGTCCGAGTC-1	0	H02	healthy
H02_ACAGCCGTCGTCCGTT-1	12	H02	healthy
H02_ACAGCTACACAAGTAA-1	6	H02	healthy
H02_ACAGCTACACCATGTA-1	1	H02	healthy
H02_ACAGCTACATTATCTC-1	0	H02	healthy
H02_ACAGCTATCAGAGACG-1	2	H02	healthy
H02_ACAGCTATCGGAAATA-1	10	H02	healthy
H02_ACATACGAGCCGATTT-1	1	H02	healthy
H02_ACATACGAGGACTGGT-1	5	H02	healthy
H02_ACATACGGTCTCTTTA-1	3	H02	healthy
H02_ACATACGGTGTCTGAT-1	12	H02	healthy
H02_ACATACGGTTGTCTTT-1	2	H02	healthy
H02_ACATACGTCAAACAAG-1	0	H02	healthy
H02_ACATACGTCGGTGTTA-1	4	H02	healthy
H02_ACATCAGAGATGGCGT-1	0	H02	healthy
H02_ACATCAGAGCGTTGCC-1	0	H02	healthy
H02_ACATCAGAGTCCAGGA-1	8	H02	healthy
H02_ACATCAGCATATACGC-1	0	H02	healthy
H02_ACATCAGCATGCTAGT-1	2	H02	healthy
H02_ACATCAGTCAAGGTAA-1	9	H02	healthy
H02_ACATCAGTCAGAGGTG-1	0	H02	healthy
H02_ACATCAGTCGCCTGAG-1	6	H02	healthy
H02_ACATGGTAGTGTTAGA-1	0	H02	healthy
H02_ACATGGTCACGGATAG-1	6	H02	healthy
H02_ACATGGTCATACTACG-1	0	H02	healthy
H02_ACATGGTCATTAGGCT-1	1	H02	healthy
H02_ACATGGTGTGGTCCGT-1	0	H02	healthy
H02_ACATGGTGTTACGCGC-1	1	H02	healthy
H02_ACATGGTTCAAGGCTT-1	2	H02	healthy
H02_ACATGGTTCAGAGCTT-1	2	H02	healthy
H02_ACATGGTTCCAAACTG-1	9	H02	healthy
H02_ACATGGTTCGTAGATC-1	0	H02	healthy
[truncated: 48,341 more rows]
