# Supplementary material for: Identification and validation of RNA-binding protein SLC3A2 regulates melanocyte ferroptosis in vitiligo by integrated analysis of single-cell and bulk RNA-sequencing
Source: BMC Genomics. 2024 Mar 4;25:236. doi: 10.1186/s12864-024-10147-y (PMC10910712; doi:10.1186/s12864-024-10147-y)
Supplement: Supplementary file 2 — Supplementary Material 2 [file 12864_2024_10147_MOESM2_ESM.xlsx]

## Sheet: Supplementary Table S2
Additional file 2 Top 50 single-cell expression profiles from healthy donors and patients with vitiligo.
cluster	gene	avg_log2FC	pct.1	pct.2	p_val	p_val_adj	newgroup
0	KRT1	2.58003	0.998	0.753	0	0	Keratinocytes
0	KRT10	2.44307	0.999	0.891	0	0	Keratinocytes
0	LY6D	2.28196	0.997	0.441	0	0	Keratinocytes
0	DMKN	2.27321	0.999	0.633	0	0	Keratinocytes
0	MT1X	1.99197	0.966	0.547	0	0	Keratinocytes
0	LGALS7B	1.8712	0.991	0.414	0	0	Keratinocytes
0	SFN	1.78127	0.998	0.503	0	0	Keratinocytes
0	PERP	1.768	1	0.688	0	0	Keratinocytes
0	DSP	1.76691	0.994	0.442	0	0	Keratinocytes
0	S100A14	1.73503	0.993	0.388	0	0	Keratinocytes
0	LGALS7	1.73425	0.849	0.288	0	0	Keratinocytes
0	AQP3	1.55097	0.987	0.448	0	0	Keratinocytes
0	CCND1	1.44146	0.888	0.351	0	0	Keratinocytes
0	DSC3	1.40609	0.958	0.328	0	0	Keratinocytes
0	DEGS1	1.34233	0.983	0.561	0	0	Keratinocytes
0	RHOV	1.33831	0.808	0.164	0	0	Keratinocytes
0	S100A16	1.29775	0.965	0.392	0	0	Keratinocytes
0	FXYD3	1.24429	0.979	0.475	0	0	Keratinocytes
0	CCL27	1.21414	0.882	0.296	0	0	Keratinocytes
0	JUP	1.2025	0.924	0.334	0	0	Keratinocytes
0	SERPINB5	1.13144	0.875	0.302	0	0	Keratinocytes
0	KLF5	1.12744	0.89	0.309	0	0	Keratinocytes
0	PKP1	1.12562	0.873	0.252	0	0	Keratinocytes
0	DEFB1	1.10309	0.882	0.243	0	0	Keratinocytes
0	GATM	1.09994	0.779	0.255	0	0	Keratinocytes
0	HES1	1.09261	0.819	0.382	0	0	Keratinocytes
0	LYPD3	1.07756	0.892	0.294	0	0	Keratinocytes
0	KRTDAP	1.06702	0.928	0.455	0	0	Keratinocytes
0	DSG1	1.06567	0.833	0.216	0	0	Keratinocytes
0	MYC	1.06403	0.809	0.432	0	0	Keratinocytes
0	EMP2	1.06242	0.909	0.383	0	0	Keratinocytes
0	NUPR1	1.05001	0.927	0.441	0	0	Keratinocytes
0	KCNK7	1.03698	0.732	0.15	0	0	Keratinocytes
0	CXADR	0.980644	0.855	0.321	0	0	Keratinocytes
0	PKP3	0.973157	0.841	0.279	0	0	Keratinocytes
0	TRIM29	0.96814	0.825	0.289	0	0	Keratinocytes
0	GJA1	0.963104	0.822	0.259	0	0	Keratinocytes
0	KLK11	0.953601	0.789	0.222	0	0	Keratinocytes
0	CHP2	0.951347	0.666	0.119	0	0	Keratinocytes
0	RPLP0	0.921083	1	0.99	0	0	Keratinocytes
0	RPS18	0.920853	1	1	0	0	Keratinocytes
0	ID1	0.920197	0.684	0.314	0	0	Keratinocytes
0	MFSD2A	0.899096	0.677	0.192	0	0	Keratinocytes
0	CLEC2B	0.898479	0.891	0.496	0	0	Keratinocytes
0	LAD1	0.887223	0.742	0.212	0	0	Keratinocytes
0	OVOL1	0.864478	0.5	0.139	0	0	Keratinocytes
0	CA12	0.85065	0.704	0.211	0	0	Keratinocytes
0	RPLP1	0.840838	1	1	0	0	Keratinocytes
0	GLTP	0.834182	0.808	0.319	0	0	Keratinocytes
0	GATA3	0.818782	0.816	0.31	0	0	Keratinocytes
1	KRT15	4.11497	0.984	0.254	0	0	Keratinocytes
1	KRT14	3.9172	1	0.792	0	0	Keratinocytes
1	KRT5	3.07475	1	0.475	0	0	Keratinocytes
1	POSTN	2.95641	0.932	0.112	0	0	Keratinocytes
1	CXCL14	2.79429	0.998	0.485	0	0	Keratinocytes
1	S100A2	2.69426	0.965	0.286	0	0	Keratinocytes
1	COL17A1	2.52099	0.958	0.144	0	0	Keratinocytes
1	SYT8	2.51744	0.815	0.088	0	0	Keratinocytes
1	DST	2.39734	0.961	0.295	0	0	Keratinocytes
1	HOPX	1.68893	0.966	0.444	0	0	Keratinocytes
1	IGFBP3	1.65285	0.453	0.078	0	0	Keratinocytes
1	CCL27	1.60094	0.748	0.326	0	0	Keratinocytes
1	PDLIM1	1.53473	0.881	0.342	0	0	Keratinocytes
1	AQP3	1.48472	0.982	0.463	0	0	Keratinocytes
1	GDPD2	1.45096	0.642	0.022	0	0	Keratinocytes
1	ASS1	1.4166	0.647	0.055	0	0	Keratinocytes
1	FBXW7	1.28404	0.77	0.272	0	0	Keratinocytes
1	TGFBI	1.27904	0.894	0.43	0	0	Keratinocytes
1	DAAM1	1.27097	0.753	0.337	0	0	Keratinocytes
1	CYR61	1.24809	0.645	0.185	0	0	Keratinocytes
1	FAM213A	1.21342	0.793	0.352	0	0	Keratinocytes
1	MT1X	1.18169	0.922	0.563	0	0	Keratinocytes
1	ATP1B3	1.1742	0.981	0.734	0	0	Keratinocytes
1	C19orf33	1.13728	0.781	0.279	0	0	Keratinocytes
1	EFEMP1	1.13658	0.627	0.088	0	0	Keratinocytes
1	TNNT1	1.13654	0.608	0.081	0	0	Keratinocytes
1	ALDH3A1	1.11634	0.583	0.14	0	0	Keratinocytes
1	FGFBP1	1.10889	0.447	0.158	0	0	Keratinocytes
1	CBR1	1.09482	0.852	0.465	0	0	Keratinocytes
1	CYB5R1	1.09071	0.803	0.381	0	0	Keratinocytes
1	HSPA2	1.08451	0.703	0.249	0	0	Keratinocytes
1	IL18	1.05554	0.76	0.318	0	0	Keratinocytes
1	KRT31	1.04164	0.459	0.018	0	0	Keratinocytes
1	SPINT2	1.0238	0.914	0.499	0	0	Keratinocytes
1	SERPINB2	1.02238	0.531	0.147	0	0	Keratinocytes
1	BGN	1.01739	0.62	0.135	0	0	Keratinocytes
1	IL20RB	1.0095	0.667	0.225	0	0	Keratinocytes
1	GSTM3	1.00816	0.642	0.232	0	0	Keratinocytes
1	SLPI	1.0051	0.516	0.186	0	0	Keratinocytes
1	CTNNAL1	0.998972	0.606	0.12	0	0	Keratinocytes
1	ALDH3A2	0.997131	0.784	0.354	0	0	Keratinocytes
1	TAX1BP3	0.996176	0.782	0.401	0	0	Keratinocytes
1	FXYD3	0.988952	0.944	0.492	0	0	Keratinocytes
1	CXADR	0.98764	0.813	0.339	0	0	Keratinocytes
1	SFN	0.973995	0.99	0.517	0	0	Keratinocytes
1	WFDC5	0.965292	0.478	0.077	0	0	Keratinocytes
1	GAMT	0.962793	0.602	0.169	0	0	Keratinocytes
1	FAM134B	0.960041	0.477	0.064	0	0	Keratinocytes
1	MT2A	0.947173	0.851	0.614	0	0	Keratinocytes
1	UBR4	0.943721	0.579	0.263	0	0	Keratinocytes
2	DCT	6.17698	0.984	0.123	0	0	Melanocytes
2	TYRP1	5.78688	0.95	0.156	0	0	Melanocytes
2	PMEL	5.39944	0.926	0.123	0	0	Melanocytes
2	MLANA	5.18148	0.995	0.131	0	0	Melanocytes
2	MITF	4.18714	0.968	0.081	0	0	Melanocytes
2	QPCT	3.7564	0.965	0.18	0	0	Melanocytes
2	CAPN3	3.3573	0.926	0.045	0	0	Melanocytes
2	PLP1	3.2176	0.926	0.03	0	0	Melanocytes
2	CD59	3.1859	0.997	0.579	0	0	Melanocytes
2	GPM6B	2.96942	0.961	0.085	0	0	Melanocytes
2	MFSD12	2.92694	0.827	0.102	0	0	Melanocytes
2	APOE	2.86607	0.989	0.558	0	0	Melanocytes
2	PCSK2	2.69688	0.77	0.014	0	0	Melanocytes
2	TYR	2.66617	0.856	0.022	0	0	Melanocytes
2	CYB561A3	2.62914	0.858	0.251	0	0	Melanocytes
2	BCAN	2.62628	0.829	0.014	0	0	Melanocytes
2	BACE2	2.54983	0.907	0.06	0	0	Melanocytes
2	FRZB	2.48243	0.703	0.056	0	0	Melanocytes
2	S100A1	2.44213	0.559	0.017	0	0	Melanocytes
2	CD63	2.43482	0.999	0.833	0	0	Melanocytes
2	NSG1	2.42579	0.955	0.326	0	0	Melanocytes
2	SNCA	2.40376	0.906	0.146	0	0	Melanocytes
2	IGFBP7	2.39907	0.95	0.3	0	0	Melanocytes
2	TRPM1	2.38905	0.816	0.012	0	0	Melanocytes
2	PRELP	2.32882	0.822	0.051	0	0	Melanocytes
2	TPPP3	2.31456	0.886	0.379	0	0	Melanocytes
2	TFAP2B	2.25656	0.794	0.055	0	0	Melanocytes
2	GPNMB	2.25483	0.987	0.55	0	0	Melanocytes
2	CRABP1	2.24273	0.654	0.017	0	0	Melanocytes
2	SDCBP	2.23953	0.985	0.568	0	0	Melanocytes
2	EDNRB	2.23876	0.831	0.036	0	0	Melanocytes
2	CDC42EP3	2.2164	0.897	0.174	0	0	Melanocytes
2	SAT1	2.21603	0.991	0.763	0	0	Melanocytes
2	NOV	2.21427	0.635	0.067	0	0	Melanocytes
2	APOD	2.17304	0.958	0.134	0	0	Melanocytes
2	C4orf48	2.16446	0.894	0.199	0	0	Melanocytes
2	PMP22	2.15925	0.905	0.182	0	0	Melanocytes
2	MCOLN3	2.15644	0.813	0.033	0	0	Melanocytes
2	HMG20B	2.06346	0.879	0.337	0	0	Melanocytes
2	GPR143	2.06064	0.762	0.012	0	0	Melanocytes
2	TUBB2B	2.04894	0.675	0.02	0	0	Melanocytes
2	KIT	2.02835	0.761	0.024	0	0	Melanocytes
2	GMPR	1.99668	0.733	0.025	0	0	Melanocytes
2	VIM	1.97534	1	0.751	0	0	Melanocytes
2	VAMP5	1.97076	0.828	0.208	0	0	Melanocytes
2	GPR155	1.947	0.712	0.131	0	0	Melanocytes
2	ASAH1	1.94541	0.914	0.394	0	0	Melanocytes
2	SLCO4A1-AS1	1.9276	0.727	0.01	0	0	Melanocytes
2	SERPINE2	1.92666	0.682	0.049	0	0	Melanocytes
2	SYNGR1	1.91745	0.82	0.221	0	0	Melanocytes
3	HLA-DQB2	4.55891	0.999	0.207	0	0	Langerhans
3	FCGBP	4.12877	0.965	0.115	0	0	Langerhans
3	CD207	3.61816	0.977	0.071	0	0	Langerhans
3	CD1A	3.47515	0.991	0.103	0	0	Langerhans
3	S100B	3.31499	0.868	0.155	0	0	Langerhans
3	LST1	2.81172	0.996	0.244	0	0	Langerhans
3	FCER1A	2.58137	0.993	0.274	0	0	Langerhans
3	RGS1	2.5747	0.974	0.388	0	0	Langerhans
3	HLA-DQB1	2.51097	1	0.448	0	0	Langerhans
3	CD83	2.48351	0.951	0.289	0	0	Langerhans
3	C15orf48	2.46732	0.91	0.159	0	0	Langerhans
3	CD74	2.44589	1	0.719	0	0	Langerhans
3	HLA-DPB1	2.43009	1	0.544	0	0	Langerhans
3	RGS2	2.29662	0.935	0.406	0	0	Langerhans
3	HLA-DRA	2.2628	1	0.705	0	0	Langerhans
3	CPVL	2.25387	0.962	0.211	0	0	Langerhans
3	HLA-DRB5	2.24712	0.948	0.308	0	0	Langerhans
3	ACOT7	2.2382	0.775	0.174	0	0	Langerhans
3	HLA-DQA2	2.23625	0.925	0.174	0	0	Langerhans
3	HLA-DRB1	2.22171	1	0.571	0	0	Langerhans
3	SPI1	2.10647	0.952	0.171	0	0	Langerhans
3	HLA-DQA1	2.1003	0.999	0.342	0	0	Langerhans
3	TACSTD2	2.09202	0.978	0.513	0	0	Langerhans
3	TYROBP	2.07731	0.993	0.242	0	0	Langerhans
3	HLA-DPA1	2.0209	1	0.492	0	0	Langerhans
3	CSF1R	2.00252	0.911	0.11	0	0	Langerhans
3	HPGDS	2.00142	0.798	0.032	0	0	Langerhans
3	TBC1D4	1.96398	0.721	0.143	0	0	Langerhans
3	PLEK2	1.96126	0.868	0.143	0	0	Langerhans
3	GNA15	1.91285	0.9	0.252	0	0	Langerhans
3	HLA-DMB	1.88043	0.958	0.222	0	0	Langerhans
3	CTSS	1.84657	0.956	0.286	0	0	Langerhans
3	DUSP2	1.7893	0.931	0.439	0	0	Langerhans
3	HLA-DMA	1.77099	0.984	0.276	0	0	Langerhans
3	PKIB	1.75368	0.844	0.171	0	0	Langerhans
3	CTSH	1.74148	0.918	0.248	0	0	Langerhans
3	ALOX5	1.72691	0.798	0.058	0	0	Langerhans
3	AIF1	1.70214	0.964	0.214	0	0	Langerhans
3	IER5	1.70207	0.763	0.277	0	0	Langerhans
3	SLC18A2	1.69876	0.683	0.02	0	0	Langerhans
3	PRKCB	1.68924	0.794	0.078	0	0	Langerhans
3	GLRX	1.67864	0.895	0.232	0	0	Langerhans
3	SERPINF1	1.63458	0.937	0.253	0	0	Langerhans
3	LCP1	1.56184	0.931	0.267	0	0	Langerhans
3	QPRT	1.5612	0.741	0.092	0	0	Langerhans
3	GPR183	1.5578	0.718	0.282	0	0	Langerhans
3	H2AFY	1.5488	0.951	0.541	0	0	Langerhans
3	RGS10	1.52954	0.953	0.423	0	0	Langerhans
3	HCK	1.51682	0.793	0.107	0	0	Langerhans
3	VASP	1.49804	0.911	0.404	0	0	Langerhans
4	IL32	3.16544	0.992	0.25	0	0	Memory CD4+ T
4	TRAC	2.89794	0.927	0.174	0	0	Memory CD4+ T
4	KLRB1	2.82946	0.395	0.033	0	0	Memory CD4+ T
4	LTB	2.71645	0.782	0.2	0	0	Memory CD4+ T
4	CXCR4	2.71584	0.859	0.231	0	0	Memory CD4+ T
4	TRBC2	2.53921	0.759	0.096	0	0	Memory CD4+ T
4	CD3D	2.42437	0.892	0.116	0	0	Memory CD4+ T
4	CD69	2.3078	0.757	0.194	0	0	Memory CD4+ T
4	TRBC1	2.24243	0.526	0.067	0	0	Memory CD4+ T
4	CD52	2.23155	0.966	0.361	0	0	Memory CD4+ T
4	IL7R	2.22506	0.688	0.087	0	0	Memory CD4+ T
4	CD2	2.1732	0.754	0.09	0	0	Memory CD4+ T
4	CD3E	2.14934	0.817	0.089	0	0	Memory CD4+ T
4	CD48	1.92754	0.766	0.146	0	0	Memory CD4+ T
4	CORO1A	1.90015	0.905	0.327	0	0	Memory CD4+ T
4	SAMSN1	1.8702	0.714	0.144	0	0	Memory CD4+ T
4	ACAP1	1.81586	0.765	0.183	0	0	Memory CD4+ T
4	RAC2	1.78867	0.754	0.164	0	0	Memory CD4+ T
4	LCK	1.7555	0.672	0.074	0	0	Memory CD4+ T
4	ALOX5AP	1.75239	0.717	0.23	0	0	Memory CD4+ T
4	EVL	1.73853	0.769	0.243	0	0	Memory CD4+ T
4	BATF	1.68583	0.49	0.057	0	0	Memory CD4+ T
4	FYB	1.67863	0.692	0.187	0	0	Memory CD4+ T
4	FXYD5	1.66506	0.911	0.502	0	0	Memory CD4+ T
4	ARHGDIB	1.64812	0.938	0.48	0	0	Memory CD4+ T
4	CD3G	1.64019	0.595	0.057	0	0	Memory CD4+ T
4	SPOCK2	1.63265	0.533	0.036	0	0	Memory CD4+ T
4	S100A4	1.62634	0.993	0.745	0	0	Memory CD4+ T
4	IL2RG	1.61379	0.68	0.186	0	0	Memory CD4+ T
4	DUSP4	1.60861	0.444	0.114	0	0	Memory CD4+ T
4	CD37	1.60168	0.808	0.256	0	0	Memory CD4+ T
4	PTPRC	1.5979	0.781	0.268	0	0	Memory CD4+ T
4	LAT	1.5746	0.542	0.064	0	0	Memory CD4+ T
4	TSC22D3	1.57371	0.836	0.597	0	0	Memory CD4+ T
4	HCST	1.54538	0.83	0.28	0	0	Memory CD4+ T
4	TNFRSF4	1.52092	0.329	0.047	0	0	Memory CD4+ T
4	CREM	1.49548	0.557	0.286	0	0	Memory CD4+ T
4	SH3BGRL3	1.45458	0.968	0.857	0	0	Memory CD4+ T
4	LAPTM5	1.41569	0.852	0.337	0	0	Memory CD4+ T
4	RHOH	1.40971	0.498	0.075	0	0	Memory CD4+ T
4	RGCC	1.40675	0.749	0.41	0	0	Memory CD4+ T
4	CD53	1.40576	0.667	0.229	0	0	Memory CD4+ T
4	COTL1	1.3866	0.78	0.331	0	0	Memory CD4+ T
4	GMFG	1.38495	0.742	0.3	0	0	Memory CD4+ T
4	LEPROTL1	1.37575	0.638	0.292	0	0	Memory CD4+ T
4	ICAM3	1.37053	0.626	0.188	0	0	Memory CD4+ T
4	SRGN	1.36106	0.956	0.426	0	0	Memory CD4+ T
4	CLEC2D	1.31924	0.48	0.111	0	0	Memory CD4+ T
4	CCR6	1.29984	0.37	0.066	0	0	Memory CD4+ T
4	TNFRSF18	1.29503	0.442	0.265	8.04028e-261	1.68749e-256	Memory CD4+ T
5	IL1B	4.57015	0.887	0.179	0	0	Mono. phagocyte
5	CXCL8	4.4464	0.886	0.228	0	0	Mono. phagocyte
5	G0S2	3.82968	0.656	0.131	0	0	Mono. phagocyte
5	LYZ	3.75614	0.98	0.218	0	0	Mono. phagocyte
5	CCL3L3	3.01609	0.635	0.067	0	0	Mono. phagocyte
5	CLEC10A	2.98499	0.946	0.094	0	0	Mono. phagocyte
5	CXCL3	2.97554	0.497	0.088	0	0	Mono. phagocyte
5	CST3	2.96458	0.999	0.808	0	0	Mono. phagocyte
5	PLAUR	2.88504	0.913	0.244	0	0	Mono. phagocyte
5	HLA-DRA	2.83721	1	0.705	0	0	Mono. phagocyte
5	GPR183	2.82967	0.952	0.263	0	0	Mono. phagocyte
5	HLA-DQA1	2.78076	0.999	0.344	0	0	Mono. phagocyte
5	RP11-1143G9.4	2.72488	0.763	0.081	0	0	Mono. phagocyte
5	HLA-DRB1	2.69191	1	0.572	0	0	Mono. phagocyte
5	HLA-DPA1	2.67845	1	0.493	0	0	Mono. phagocyte
5	CCL4L2	2.62313	0.734	0.174	0	0	Mono. phagocyte
5	HLA-DPB1	2.59357	1	0.545	0	0	Mono. phagocyte
5	SRGN	2.59146	0.987	0.424	0	0	Mono. phagocyte
5	CCL3	2.58236	0.537	0.073	0	0	Mono. phagocyte
5	BCL2A1	2.57139	0.737	0.104	0	0	Mono. phagocyte
5	FCER1A	2.56238	0.903	0.283	0	0	Mono. phagocyte
5	HLA-DQB1	2.54326	0.998	0.45	0	0	Mono. phagocyte
5	CD1C	2.5254	0.861	0.099	0	0	Mono. phagocyte
5	FCER1G	2.51721	0.954	0.215	0	0	Mono. phagocyte
5	CD74	2.41565	1	0.72	0	0	Mono. phagocyte
5	CXCL2	2.3499	0.603	0.117	0	0	Mono. phagocyte
5	HLA-DRB5	2.34792	0.931	0.31	0	0	Mono. phagocyte
5	LGALS2	2.34246	0.874	0.082	0	0	Mono. phagocyte
5	CD83	2.29215	0.979	0.288	0	0	Mono. phagocyte
5	TYROBP	2.25492	0.993	0.244	0	0	Mono. phagocyte
5	HLA-DMA	2.25415	0.981	0.278	0	0	Mono. phagocyte
5	CD1E	2.20225	0.81	0.132	0	0	Mono. phagocyte
5	PLEK	2.19833	0.826	0.098	0	0	Mono. phagocyte
5	IL1R2	2.19461	0.843	0.167	0	0	Mono. phagocyte
5	FTH1	2.07502	1	0.977	0	0	Mono. phagocyte
5	C15orf48	2.01059	0.619	0.185	0	0	Mono. phagocyte
5	HLA-DQA2	1.99168	0.794	0.187	0	0	Mono. phagocyte
5	HLA-DMB	1.98811	0.948	0.224	0	0	Mono. phagocyte
5	MS4A6A	1.97477	0.813	0.088	0	0	Mono. phagocyte
5	AIF1	1.96852	0.938	0.218	0	0	Mono. phagocyte
5	FCGR2B	1.87174	0.803	0.121	0	0	Mono. phagocyte
5	MNDA	1.808	0.846	0.151	0	0	Mono. phagocyte
5	INSIG1	1.80121	0.766	0.231	0	0	Mono. phagocyte
5	COTL1	1.75689	0.938	0.318	0	0	Mono. phagocyte
5	C1QA	1.72504	0.556	0.078	0	0	Mono. phagocyte
5	BIRC3	1.71152	0.836	0.28	0	0	Mono. phagocyte
5	FGL2	1.6995	0.871	0.18	0	0	Mono. phagocyte
5	C1QC	1.66949	0.477	0.062	0	0	Mono. phagocyte
5	C1QB	1.63782	0.414	0.057	0	0	Mono. phagocyte
5	CPVL	1.62531	0.862	0.221	0	0	Mono. phagocyte
6	KRT2	4.19533	0.907	0.208	0	0	Keratinocytes
6	KRTDAP	3.62527	1	0.479	0	0	Keratinocytes
6	SBSN	2.96424	0.991	0.21	0	0	Keratinocytes
6	KRT10	2.88801	1	0.898	0	0	Keratinocytes
6	DMKN	2.80939	1	0.656	0	0	Keratinocytes
6	KRT1	2.74014	0.999	0.768	0	0	Keratinocytes
6	LGALS7	2.45623	0.875	0.322	0	0	Keratinocytes
6	LYPD3	2.38439	0.996	0.324	0	0	Keratinocytes
6	CALML5	2.36345	0.759	0.194	0	0	Keratinocytes
6	LGALS7B	2.28943	1	0.45	0	0	Keratinocytes
6	CSTA	2.08016	0.991	0.421	0	0	Keratinocytes
6	PERP	1.96985	1	0.708	0	0	Keratinocytes
6	LY6D	1.93936	1	0.476	0	0	Keratinocytes
6	SFN	1.81444	1	0.534	0	0	Keratinocytes
6	DSP	1.77935	0.998	0.477	0	0	Keratinocytes
6	S100A14	1.70298	1	0.426	0	0	Keratinocytes
6	DSC1	1.68144	0.908	0.114	0	0	Keratinocytes
6	DEGS1	1.66497	0.998	0.586	0	0	Keratinocytes
6	KLK11	1.6647	0.971	0.245	0	0	Keratinocytes
6	TMEM45A	1.65694	0.911	0.289	0	0	Keratinocytes
6	CTNNBIP1	1.65066	0.987	0.444	0	0	Keratinocytes
6	KCNK7	1.59515	0.945	0.172	0	0	Keratinocytes
6	DSG1	1.53913	0.966	0.246	0	0	Keratinocytes
6	GLTP	1.52699	0.965	0.339	0	0	Keratinocytes
6	JUP	1.52383	0.989	0.367	0	0	Keratinocytes
6	EMP2	1.49306	0.981	0.411	0	0	Keratinocytes
6	RAB25	1.48052	0.948	0.236	0	0	Keratinocytes
6	FABP5	1.46901	0.713	0.373	0	0	Keratinocytes
6	PKP1	1.45018	0.975	0.284	0	0	Keratinocytes
6	SERPINB5	1.44397	0.978	0.331	0	0	Keratinocytes
6	S100A16	1.44388	0.995	0.426	0	0	Keratinocytes
6	GJA1	1.41934	0.966	0.284	0	0	Keratinocytes
6	CLDN4	1.39054	0.698	0.104	0	0	Keratinocytes
6	SPRR1B	1.39034	0.254	0.056	0	0	Keratinocytes
6	SCEL	1.37922	0.732	0.104	0	0	Keratinocytes
6	SDC1	1.33677	0.94	0.274	0	0	Keratinocytes
6	FXYD3	1.29141	0.995	0.506	0	0	Keratinocytes
6	MAL2	1.28863	0.873	0.15	0	0	Keratinocytes
6	TUBA4A	1.28577	0.958	0.398	0	0	Keratinocytes
6	AQP3	1.28166	0.996	0.482	0	0	Keratinocytes
6	SPINK5	1.22085	0.578	0.135	0	0	Keratinocytes
6	DEFB1	1.21952	0.959	0.278	0	0	Keratinocytes
6	SULT2B1	1.21492	0.698	0.066	0	0	Keratinocytes
6	CCL27	1.19948	0.952	0.328	0	0	Keratinocytes
6	HSPB1	1.19644	1	0.817	0	0	Keratinocytes
6	CHP2	1.19144	0.871	0.139	0	0	Keratinocytes
6	PKP3	1.19105	0.953	0.307	0	0	Keratinocytes
6	DSC3	1.15074	0.986	0.366	0	0	Keratinocytes
6	NUPR1	1.14403	0.981	0.468	0	0	Keratinocytes
6	DYNLL1	1.12254	0.999	0.864	0	0	Keratinocytes
7	COL1A1	5.73397	0.978	0.09	0	0	Fibroblasts
7	COL1A2	5.47334	0.99	0.111	0	0	Fibroblasts
7	DCN	5.29883	0.983	0.271	0	0	Fibroblasts
7	COL3A1	5.21544	0.97	0.089	0	0	Fibroblasts
7	CFD	5.11732	0.882	0.199	0	0	Fibroblasts
7	COL6A2	4.47165	0.989	0.159	0	0	Fibroblasts
7	PTGDS	4.45678	0.618	0.059	0	0	Fibroblasts
7	LUM	4.3375	0.835	0.038	0	0	Fibroblasts
7	COL6A1	4.04978	0.971	0.152	0	0	Fibroblasts
7	CCDC80	3.94065	0.91	0.116	0	0	Fibroblasts
7	APOD	3.90599	0.834	0.174	0	0	Fibroblasts
7	FBLN1	3.70904	0.867	0.087	0	0	Fibroblasts
7	C1S	3.69001	0.906	0.072	0	0	Fibroblasts
7	MMP2	3.60753	0.854	0.031	0	0	Fibroblasts
7	SFRP2	3.50689	0.658	0.017	0	0	Fibroblasts
7	CXCL12	3.40107	0.583	0.043	0	0	Fibroblasts
7	C1R	3.35109	0.89	0.104	0	0	Fibroblasts
7	MGP	3.24751	0.648	0.089	0	0	Fibroblasts
7	SOD3	3.2423	0.9	0.108	0	0	Fibroblasts
7	PLPP3	3.20804	0.848	0.06	0	0	Fibroblasts
7	SPARC	3.08476	0.937	0.253	0	0	Fibroblasts
7	CCL19	3.07288	0.215	0.052	1.91079e-289	4.01036e-285	Fibroblasts
7	PLAC9	3.02475	0.907	0.12	0	0	Fibroblasts
7	MFAP4	2.99226	0.797	0.02	0	0	Fibroblasts
7	COL6A3	2.97402	0.832	0.045	0	0	Fibroblasts
7	IGFBP5	2.93078	0.711	0.118	0	0	Fibroblasts
7	CFH	2.92399	0.754	0.037	0	0	Fibroblasts
7	PCOLCE	2.90353	0.881	0.058	0	0	Fibroblasts
7	MEG3	2.88717	0.802	0.017	0	0	Fibroblasts
7	SERPING1	2.84992	0.914	0.126	0	0	Fibroblasts
7	CTSK	2.79089	0.843	0.093	0	0	Fibroblasts
7	GSN	2.75013	0.948	0.643	0	0	Fibroblasts
7	APCDD1	2.7296	0.724	0.276	0	0	Fibroblasts
7	DPT	2.68036	0.724	0.013	0	0	Fibroblasts
7	NNMT	2.61491	0.673	0.041	0	0	Fibroblasts
7	TWIST2	2.56227	0.733	0.013	0	0	Fibroblasts
7	FBLN2	2.49316	0.763	0.02	0	0	Fibroblasts
7	VCAN	2.46427	0.743	0.026	0	0	Fibroblasts
7	HTRA1	2.40099	0.692	0.079	0	0	Fibroblasts
7	TCF4	2.39265	0.863	0.265	0	0	Fibroblasts
7	C3	2.37283	0.423	0.023	0	0	Fibroblasts
7	F10	2.29725	0.697	0.022	0	0	Fibroblasts
7	RGS16	2.28961	0.552	0.122	0	0	Fibroblasts
7	WIF1	2.25869	0.272	0.016	0	0	Fibroblasts
7	SERPINF1	2.2001	0.867	0.276	0	0	Fibroblasts
7	ADIRF	2.16494	0.927	0.36	0	0	Fibroblasts
7	FN1	2.15311	0.657	0.06	0	0	Fibroblasts
7	SELM	2.13252	0.889	0.305	0	0	Fibroblasts
7	SEPP1	2.12718	0.92	0.444	0	0	Fibroblasts
7	FSTL1	2.12503	0.7	0.068	0	0	Fibroblasts
8	CCL5	3.25143	0.827	0.087	0	0	Memory CD8+ T
8	CTSW	3.20795	0.893	0.087	0	0	Memory CD8+ T
8	IL32	2.88466	0.982	0.273	0	0	Memory CD8+ T
8	CD69	2.36967	0.818	0.208	0	0	Memory CD8+ T
8	ZNF683	2.34643	0.616	0.018	0	0	Memory CD8+ T
8	GNLY	2.3342	0.243	0.039	0	0	Memory CD8+ T
8	XCL1	2.31226	0.406	0.022	0	0	Memory CD8+ T
8	TRGC2	2.30974	0.577	0.03	0	0	Memory CD8+ T
8	HCST	2.29719	0.929	0.291	0	0	Memory CD8+ T
8	CXCR4	2.22937	0.842	0.252	0	0	Memory CD8+ T
8	CD52	2.20846	0.98	0.379	0	0	Memory CD8+ T
8	TRDC	2.20604	0.299	0.013	0	0	Memory CD8+ T
8	CD3D	2.20357	0.847	0.143	0	0	Memory CD8+ T
8	TRAC	2.10676	0.794	0.205	0	0	Memory CD8+ T
8	CD7	2.05503	0.599	0.051	0	0	Memory CD8+ T
8	IFITM2	2.01741	0.919	0.425	0	0	Memory CD8+ T
8	RAC2	1.97147	0.794	0.18	0	0	Memory CD8+ T
8	CD3E	1.92546	0.76	0.115	0	0	Memory CD8+ T
8	CD8A	1.88878	0.557	0.046	0	0	Memory CD8+ T
8	TRBC2	1.85866	0.638	0.123	0	0	Memory CD8+ T
8	LTB	1.85604	0.71	0.222	0	0	Memory CD8+ T
8	ACAP1	1.84794	0.769	0.201	0	0	Memory CD8+ T
8	ZFP36L2	1.8297	0.94	0.735	0	0	Memory CD8+ T
8	AC092580.4	1.80423	0.575	0.06	0	0	Memory CD8+ T
8	EVL	1.78393	0.773	0.259	0	0	Memory CD8+ T
8	TRBC1	1.77006	0.499	0.083	0	0	Memory CD8+ T
8	IFITM1	1.74879	0.632	0.17	0	0	Memory CD8+ T
8	FXYD5	1.7485	0.908	0.515	0	0	Memory CD8+ T
8	RHOH	1.74698	0.564	0.085	0	0	Memory CD8+ T
8	CD48	1.72878	0.73	0.167	0	0	Memory CD8+ T
8	ZNF331	1.69202	0.673	0.299	0	0	Memory CD8+ T
8	SAMSN1	1.67906	0.688	0.163	0	0	Memory CD8+ T
8	LCK	1.66634	0.641	0.094	0	0	Memory CD8+ T
8	RGCC	1.65666	0.824	0.416	0	0	Memory CD8+ T
8	CORO1A	1.64031	0.877	0.346	0	0	Memory CD8+ T
8	MATK	1.63952	0.519	0.039	0	0	Memory CD8+ T
8	NKG7	1.63451	0.494	0.06	0	0	Memory CD8+ T
8	CREM	1.60902	0.561	0.295	0	0	Memory CD8+ T
8	PTPRC	1.55653	0.765	0.285	0	0	Memory CD8+ T
8	XCL2	1.53703	0.257	0.018	0	0	Memory CD8+ T
8	TSC22D3	1.52609	0.831	0.604	0	0	Memory CD8+ T
8	IL7R	1.50503	0.569	0.111	0	0	Memory CD8+ T
8	ARHGDIB	1.49228	0.937	0.494	0	0	Memory CD8+ T
8	TRAT1	1.49011	0.459	0.052	0	0	Memory CD8+ T
8	CD37	1.48855	0.752	0.276	0	0	Memory CD8+ T
8	SRGN	1.47578	0.965	0.442	0	0	Memory CD8+ T
8	FXYD2	1.46125	0.392	0.012	0	0	Memory CD8+ T
8	CD8B	1.4556	0.404	0.032	0	0	Memory CD8+ T
8	SLC2A3	1.42744	0.714	0.311	0	0	Memory CD8+ T
8	CD27	1.41859	0.458	0.048	0	0	Memory CD8+ T
9	CST6	3.61856	0.138	0.055	2.26534e-58	4.75449e-54	Keratinocytes
9	S100A8	3.36791	0.57	0.176	0	0	Keratinocytes
9	S100A7	3.21862	0.397	0.089	0	0	Keratinocytes
9	S100A9	2.87676	0.477	0.136	0	0	Keratinocytes
9	KRT17	2.56999	0.655	0.189	0	0	Keratinocytes
9	KRT6A	2.41602	0.429	0.078	0	0	Keratinocytes
9	CALML5	2.19102	0.542	0.217	0	0	Keratinocytes
9	KRT6B	2.1268	0.275	0.033	0	0	Keratinocytes
9	SPINK5	2.09393	0.48	0.15	0	0	Keratinocytes
9	CALML3	2.03143	0.695	0.177	0	0	Keratinocytes
9	TMEM45A	1.95234	0.861	0.306	0	0	Keratinocytes
9	S100A2	1.95061	0.802	0.335	0	0	Keratinocytes
9	SPRR1B	1.87689	0.266	0.06	0	0	Keratinocytes
9	FABP5	1.74363	0.566	0.388	3.64369e-112	7.64738e-108	Keratinocytes
9	SBSN	1.47772	0.506	0.251	8.76669e-184	1.83995e-179	Keratinocytes
9	CSTA	1.40781	0.823	0.442	0	0	Keratinocytes
9	CARD18	1.36404	0.572	0.025	0	0	Keratinocytes
9	FAM132A	1.33663	0.52	0.025	0	0	Keratinocytes
9	KRTDAP	1.32057	0.673	0.507	5.76797e-70	1.21058e-65	Keratinocytes
9	CRABP2	1.29128	0.465	0.191	1.20618e-257	2.53154e-253	Keratinocytes
9	S100A14	1.25366	0.952	0.442	0	0	Keratinocytes
9	RBP1	1.22576	0.689	0.127	0	0	Keratinocytes
9	DEFB1	1.1811	0.748	0.304	0	0	Keratinocytes
9	LYPD3	1.13678	0.67	0.355	3.44934e-248	7.23948e-244	Keratinocytes
9	CSTB	1.12753	0.949	0.763	0	0	Keratinocytes
9	KRT5	1.10377	0.925	0.511	0	0	Keratinocytes
9	LGALS7	1.10207	0.744	0.341	0	0	Keratinocytes
9	LGALS7B	1.08102	0.941	0.466	0	0	Keratinocytes
9	IMPA2	1.0111	0.813	0.367	0	0	Keratinocytes
9	NFIB	0.941204	0.748	0.317	0	0	Keratinocytes
9	PTN	0.930878	0.419	0.078	0	0	Keratinocytes
9	S100A16	0.923561	0.883	0.445	0	0	Keratinocytes
9	EMP2	0.900435	0.835	0.432	0	0	Keratinocytes
9	FGFBP1	0.896435	0.531	0.172	0	0	Keratinocytes
9	PERP	0.879235	1	0.715	0	0	Keratinocytes
9	CYP27A1	0.874397	0.505	0.091	0	0	Keratinocytes
9	MGST1	0.830829	0.399	0.08	0	0	Keratinocytes
9	CHI3L1	0.81277	0.337	0.02	0	0	Keratinocytes
9	GJB2	0.799123	0.314	0.052	0	0	Keratinocytes
9	KRT16	0.792769	0.215	0.124	2.24874e-33	4.71965e-29	Keratinocytes
9	CCL27	0.792628	0.668	0.356	8.69114e-192	1.8241e-187	Keratinocytes
9	KRT15	0.783191	0.637	0.314	3.58934e-224	7.5333e-220	Keratinocytes
9	HMGA1	0.76987	0.822	0.458	0	0	Keratinocytes
9	EGR2	0.766408	0.554	0.16	0	0	Keratinocytes
9	TACSTD2	0.752759	0.862	0.536	7.84241e-209	1.64597e-204	Keratinocytes
9	DAPL1	0.750757	0.761	0.354	0	0	Keratinocytes
9	SFN	0.742728	0.978	0.547	0	0	Keratinocytes
9	SOSTDC1	0.735017	0.447	0.09	0	0	Keratinocytes
9	CXADR	0.734445	0.828	0.368	0	0	Keratinocytes
9	SERPINB4	0.724566	0.1	0.017	2.8883e-160	6.06197e-156	Keratinocytes
10	C1QA	3.50246	0.717	0.093	0	0	Langerhans
10	RNASE1	3.30475	0.466	0.066	0	0	Langerhans
10	C1QC	2.95401	0.63	0.074	0	0	Langerhans
10	LYZ	2.94421	0.977	0.25	0	0	Langerhans
10	MS4A6A	2.90806	0.907	0.115	0	0	Langerhans
10	C1QB	2.86583	0.567	0.066	0	0	Langerhans
10	FCER1G	2.75526	0.983	0.245	0	0	Langerhans
10	CST3	2.73498	1	0.816	0	0	Langerhans
10	AIF1	2.6926	0.985	0.247	0	0	Langerhans
10	TYROBP	2.54157	0.995	0.276	0	0	Langerhans
10	FTL	2.5357	1	0.972	0	0	Langerhans
10	CD14	2.52227	0.676	0.069	0	0	Langerhans
10	F13A1	2.33516	0.632	0.08	0	0	Langerhans
10	S100A9	2.25623	0.272	0.146	2.05051e-62	4.30361e-58	Langerhans
10	SEPP1	2.25026	0.499	0.468	1.45825e-61	3.06057e-57	Langerhans
10	HLA-DRA	2.22126	0.999	0.718	0	0	Langerhans
10	RP11-1143G9.4	2.22111	0.655	0.115	0	0	Langerhans
10	CLEC10A	2.15864	0.805	0.136	0	0	Langerhans
10	HLA-DPA1	2.10537	0.987	0.515	0	0	Langerhans
10	HLA-DRB1	2.08623	0.997	0.591	0	0	Langerhans
10	FOLR2	2.06489	0.436	0.022	0	0	Langerhans
10	FGL2	2.05712	0.898	0.209	0	0	Langerhans
10	CD74	2.04567	1	0.732	0	0	Langerhans
10	HLA-DRB5	2.02663	0.877	0.339	0	0	Langerhans
10	HLA-DQA1	2.00149	0.956	0.373	0	0	Langerhans
10	HLA-DMA	1.95387	0.949	0.309	0	0	Langerhans
10	MS4A7	1.92521	0.6	0.074	0	0	Langerhans
10	CTSS	1.89569	0.928	0.317	0	0	Langerhans
10	CCL3	1.84974	0.322	0.102	2.47688e-218	5.19847e-214	Langerhans
10	CD68	1.83801	0.742	0.162	0	0	Langerhans
10	MRC1	1.81324	0.622	0.054	0	0	Langerhans
10	HLA-DPB1	1.80988	0.993	0.564	0	0	Langerhans
10	FCER1A	1.77381	0.745	0.316	0	0	Langerhans
10	NPC2	1.76659	0.964	0.733	0	0	Langerhans
10	HLA-DQB1	1.76185	0.966	0.474	0	0	Langerhans
10	MNDA	1.75869	0.766	0.184	0	0	Langerhans
10	HLA-DMB	1.74478	0.897	0.257	0	0	Langerhans
10	FCGR2B	1.74038	0.72	0.153	0	0	Langerhans
10	VSIG4	1.72009	0.553	0.054	0	0	Langerhans
10	FCN1	1.69644	0.318	0.025	0	0	Langerhans
10	CD1C	1.66046	0.507	0.146	0	0	Langerhans
10	RNASE6	1.64796	0.749	0.171	0	0	Langerhans
10	CXCL3	1.64651	0.314	0.112	2.5289e-175	5.30766e-171	Langerhans
10	CYBA	1.64369	0.978	0.586	0	0	Langerhans
10	CTSC	1.63575	0.717	0.356	0	0	Langerhans
10	LGMN	1.60715	0.369	0.18	2.16686e-146	4.5478e-142	Langerhans
10	LST1	1.58893	0.929	0.28	0	0	Langerhans
10	GPX1	1.58376	0.92	0.615	0	0	Langerhans
10	PSAP	1.58075	0.985	0.759	0	0	Langerhans
10	LGALS2	1.57903	0.624	0.126	0	0	Langerhans
11	TAGLN	4.94625	0.947	0.059	0	0	SMCs
11	ACTA2	4.79252	0.896	0.084	0	0	SMCs
11	RGS5	4.55415	0.703	0.017	0	0	SMCs
11	CCL2	4.48713	0.746	0.198	0	0	SMCs
11	MYL9	4.31773	0.971	0.094	0	0	SMCs
11	RGS16	3.87269	0.727	0.125	0	0	SMCs
11	ADIRF	3.67002	0.996	0.369	0	0	SMCs
11	TPM2	3.49801	0.87	0.066	0	0	SMCs
11	CPE	3.45165	0.933	0.045	0	0	SMCs
11	IGFBP7	3.33027	0.999	0.337	0	0	SMCs
11	CCL8	3.10064	0.232	0.011	0	0	SMCs
11	CALD1	3.09537	0.984	0.359	0	0	SMCs
11	C11orf96	2.8936	0.663	0.055	0	0	SMCs
11	ID4	2.88884	0.706	0.147	0	0	SMCs
11	NR2F2	2.80744	0.848	0.039	0	0	SMCs
11	LHFP	2.75761	0.845	0.086	0	0	SMCs
11	TPM1	2.66292	0.859	0.201	0	0	SMCs
11	TIMP3	2.64237	0.87	0.116	0	0	SMCs
11	MGP	2.63293	0.84	0.094	0	0	SMCs
11	NDUFA4L2	2.61884	0.713	0.255	0	0	SMCs
11	CYR61	2.49002	0.71	0.215	0	0	SMCs
11	CCL19	2.48815	0.234	0.055	3.00498e-222	6.30686e-218	SMCs
11	IGFBP5	2.46829	0.529	0.136	0	0	SMCs
11	TINAGL1	2.4304	0.784	0.029	0	0	SMCs
11	RERGL	2.41604	0.266	0.003	0	0	SMCs
11	SPARCL1	2.41435	0.808	0.081	0	0	SMCs
11	SPARC	2.38996	0.932	0.268	0	0	SMCs
11	C8orf4	2.3147	0.443	0.027	0	0	SMCs
11	SOD3	2.25472	0.855	0.126	0	0	SMCs
11	MFGE8	2.23257	0.818	0.214	0	0	SMCs
11	CRISPLD2	2.21679	0.513	0.062	0	0	SMCs
11	PLPP3	2.21421	0.667	0.083	0	0	SMCs
11	MYH11	2.19799	0.402	0.025	0	0	SMCs
11	LBH	2.19645	0.713	0.104	0	0	SMCs
11	CEBPD	2.14477	0.717	0.51	1.69164e-251	3.55041e-247	SMCs
11	MYLK	2.08868	0.73	0.058	0	0	SMCs
11	CAV1	2.08782	0.957	0.473	0	0	SMCs
11	FABP4	2.07081	0.27	0.01	0	0	SMCs
11	PRRX1	2.07051	0.693	0.038	0	0	SMCs
11	COX4I2	2.0539	0.613	0.007	0	0	SMCs
11	IL6	2.05386	0.235	0.022	0	0	SMCs
11	IFITM3	2.02032	0.982	0.61	0	0	SMCs
11	PDGFRB	2.01729	0.638	0.037	0	0	SMCs
11	CTGF	2.00512	0.529	0.081	0	0	SMCs
11	ADAMTS1	1.99703	0.533	0.072	0	0	SMCs
11	2024-09-07	1.94292	0.953	0.678	0	0	SMCs
11	HES4	1.94104	0.702	0.202	0	0	SMCs
11	NOTCH3	1.91986	0.706	0.153	0	0	SMCs
11	PLAC9	1.90015	0.791	0.141	0	0	SMCs
11	SOCS3	1.89583	0.732	0.474	4.83124e-303	1.01398e-298	SMCs
12	HIST1H4C	2.48683	0.776	0.443	7.78459e-243	1.63383e-238	Keratinocytes
12	HMGB2	2.17222	0.939	0.449	0	0	Keratinocytes
12	PTTG1	1.91754	0.695	0.202	0	0	Keratinocytes
12	TOP2A	1.87025	0.576	0.023	0	0	Keratinocytes
12	STMN1	1.86877	0.881	0.367	0	0	Keratinocytes
12	KRT5	1.85578	0.981	0.514	0	0	Keratinocytes
12	H2AFZ	1.78971	0.99	0.769	0	0	Keratinocytes
12	UBE2C	1.78093	0.547	0.026	0	0	Keratinocytes
12	TK1	1.77729	0.713	0.037	0	0	Keratinocytes
12	NUSAP1	1.76851	0.666	0.037	0	0	Keratinocytes
12	TUBA1B	1.67983	0.995	0.852	0	0	Keratinocytes
12	KIAA0101	1.65845	0.712	0.046	0	0	Keratinocytes
12	KRT14	1.65241	0.992	0.807	0	0	Keratinocytes
12	PCNA	1.64892	0.848	0.294	0	0	Keratinocytes
12	MT1X	1.59322	0.98	0.588	0	0	Keratinocytes
12	CDK1	1.55624	0.644	0.029	0	0	Keratinocytes
12	CKS1B	1.53461	0.899	0.28	0	0	Keratinocytes
12	MT2A	1.51933	0.98	0.627	0	0	Keratinocytes
12	TUBB	1.48379	0.981	0.759	0	0	Keratinocytes
12	CENPF	1.47931	0.48	0.034	0	0	Keratinocytes
12	TYMS	1.42185	0.743	0.058	0	0	Keratinocytes
12	SMC4	1.37494	0.773	0.188	0	0	Keratinocytes
12	TUBB4B	1.35478	0.967	0.668	0	0	Keratinocytes
12	HMGN2	1.34848	0.963	0.734	0	0	Keratinocytes
12	BIRC5	1.31442	0.544	0.025	0	0	Keratinocytes
12	HMGB1	1.30441	0.998	0.944	0	0	Keratinocytes
12	PHGDH	1.2671	0.929	0.353	0	0	Keratinocytes
12	CCNB1	1.25542	0.407	0.036	0	0	Keratinocytes
12	CDKN3	1.25021	0.493	0.025	0	0	Keratinocytes
12	DUT	1.24163	0.929	0.565	0	0	Keratinocytes
12	MCM7	1.18142	0.744	0.159	0	0	Keratinocytes
12	MKI67	1.18113	0.535	0.025	0	0	Keratinocytes
12	PRC1	1.17106	0.64	0.054	0	0	Keratinocytes
12	ZWINT	1.16563	0.708	0.053	0	0	Keratinocytes
12	CENPW	1.16208	0.714	0.092	0	0	Keratinocytes
12	NMU	1.15798	0.683	0.155	0	0	Keratinocytes
12	PTMA	1.15142	1	0.999	0	0	Keratinocytes
12	CDC20	1.1466	0.401	0.019	0	0	Keratinocytes
12	S100A2	1.14134	0.818	0.34	0	0	Keratinocytes
12	DEK	1.09906	0.951	0.596	0	0	Keratinocytes
12	MT1E	1.07416	0.893	0.435	0	0	Keratinocytes
12	MAD2L1	1.0554	0.663	0.057	0	0	Keratinocytes
12	LY6D	1.05515	0.956	0.497	0	0	Keratinocytes
12	RRM1	1.03989	0.805	0.215	0	0	Keratinocytes
12	CCNB2	1.03582	0.452	0.022	0	0	Keratinocytes
12	HINT1	1.03021	0.997	0.92	0	0	Keratinocytes
12	PBK	1.02636	0.523	0.008	0	0	Keratinocytes
12	SLC25A5	1.01598	0.989	0.782	0	0	Keratinocytes
12	S100A14	1.01428	0.98	0.448	0	0	Keratinocytes
12	ASPM	0.997546	0.428	0.013	0	0	Keratinocytes
13	DEFB1	2.67645	0.974	0.31	0	0	Merkel
13	ATP1B3	2.37571	0.999	0.754	0	0	Merkel
13	ATP1A1	2.30562	0.976	0.563	0	0	Merkel
13	ATP1B1	2.16894	0.825	0.235	0	0	Merkel
13	GJB6	2.10008	0.795	0.058	0	0	Merkel
13	GJB2	1.93783	0.757	0.049	0	0	Merkel
13	CRABP2	1.90891	0.824	0.19	0	0	Merkel
13	KRT16	1.75915	0.58	0.119	0	0	Merkel
13	SCPEP1	1.70022	0.884	0.276	0	0	Merkel
13	SLC25A5	1.69708	0.998	0.785	0	0	Merkel
13	TFCP2L1	1.67388	0.743	0.031	0	0	Merkel
13	KRT23	1.59926	0.702	0.03	0	0	Merkel
13	APP	1.57436	0.892	0.419	0	0	Merkel
13	KRT6A	1.55362	0.496	0.085	0	0	Merkel
13	MGST1	1.54281	0.811	0.08	0	0	Merkel
13	S100A2	1.53202	0.891	0.344	0	0	Merkel
13	C19orf33	1.52435	0.907	0.319	0	0	Merkel
13	FAM84A	1.49727	0.774	0.131	0	0	Merkel
13	LAMB3	1.46868	0.609	0.11	0	0	Merkel
13	CHCHD10	1.45435	0.928	0.417	0	0	Merkel
13	FGF7	1.44057	0.655	0.056	0	0	Merkel
13	MT-CO3	1.39303	0.994	0.997	0	0	Merkel
13	CALML5	1.35356	0.46	0.227	2.14704e-86	4.50622e-82	Merkel
13	FXYD3	1.33942	0.98	0.529	0	0	Merkel
13	SEMA3C	1.33861	0.704	0.093	0	0	Merkel
13	AC006262.5	1.32868	0.555	0.006	0	0	Merkel
13	MMP7	1.32579	0.359	0.003	0	0	Merkel
13	MT1X	1.28151	0.985	0.592	3.21641e-297	6.75061e-293	Merkel
13	PDLIM4	1.26858	0.796	0.244	0	0	Merkel
13	TPD52L1	1.24626	0.713	0.129	0	0	Merkel
13	TM4SF1	1.23786	0.726	0.105	0	0	Merkel
13	CYSTM1	1.21567	0.839	0.321	0	0	Merkel
13	PCMTD1	1.20671	0.735	0.223	0	0	Merkel
13	DAPL1	1.20338	0.848	0.362	4.57172e-296	9.59513e-292	Merkel
13	SERTAD4	1.19767	0.623	0.09	0	0	Merkel
13	SOSTDC1	1.18876	0.478	0.098	0	0	Merkel
13	RBP1	1.14982	0.682	0.141	0	0	Merkel
13	MT-ND1	1.14406	0.988	0.994	0	0	Merkel
13	PRDX5	1.143	0.958	0.676	1.04345e-264	2.19e-260	Merkel
13	SESN3	1.14203	0.617	0.117	0	0	Merkel
13	SCGB1D2	1.14104	0.352	0.019	0	0	Merkel
13	MT-CO1	1.13515	0.993	0.997	0	0	Merkel
13	TOB1	1.11884	0.827	0.455	3.25403e-198	6.82957e-194	Merkel
13	HES1	1.11502	0.829	0.429	2.95903e-169	6.21041e-165	Merkel
13	CKB	1.10882	0.831	0.351	1.04701e-288	2.19747e-284	Merkel
13	SOX4	1.10429	0.729	0.267	8.31042e-267	1.74419e-262	Merkel
13	NUPR1	1.07055	0.944	0.493	6.05303e-257	1.27041e-252	Merkel
13	KRT8	1.06477	0.452	0.04	0	0	Merkel
13	PNLIPRP3	1.05187	0.523	0.012	0	0	Merkel
13	UQCRH	1.03816	0.988	0.815	9.47982e-294	1.98962e-289	Merkel
14	NKG7	4.31656	0.944	0.066	0	0	CD8+ NKT
14	CCL4	4.08142	0.817	0.127	0	0	CD8+ NKT
14	CCL5	4.01961	0.976	0.108	0	0	CD8+ NKT
14	GNLY	3.75942	0.378	0.043	0	0	CD8+ NKT
14	GZMB	3.60661	0.696	0.031	0	0	CD8+ NKT
14	GZMA	3.38766	0.844	0.047	0	0	CD8+ NKT
14	GZMH	3.27667	0.697	0.018	0	0	CD8+ NKT
14	GZMK	3.2016	0.498	0.019	0	0	CD8+ NKT
14	CXCR4	2.73177	0.898	0.269	0	0	CD8+ NKT
14	CD8A	2.59319	0.749	0.059	0	0	CD8+ NKT
14	CD3D	2.54184	0.904	0.164	0	0	CD8+ NKT
14	CST7	2.52131	0.866	0.204	0	0	CD8+ NKT
14	CCL4L2	2.39361	0.444	0.214	4.18527e-93	8.78405e-89	CD8+ NKT
14	CD2	2.3206	0.803	0.13	0	0	CD8+ NKT
14	IL32	2.29132	0.974	0.296	0	0	CD8+ NKT
14	TRAC	2.28993	0.889	0.222	0	0	CD8+ NKT
14	CTSW	2.28513	0.762	0.115	0	0	CD8+ NKT
14	APOBEC3G	2.17652	0.668	0.091	0	0	CD8+ NKT
14	HCST	2.16264	0.933	0.312	0	0	CD8+ NKT
14	TRBC2	2.10759	0.714	0.138	0	0	CD8+ NKT
14	CD3E	2.10344	0.803	0.134	0	0	CD8+ NKT
14	CD7	2.09392	0.566	0.069	0	0	CD8+ NKT
14	PRF1	2.08816	0.531	0.034	0	0	CD8+ NKT
14	CD8B	2.07222	0.579	0.041	0	0	CD8+ NKT
14	SAMSN1	2.03601	0.713	0.179	0	0	CD8+ NKT
14	TRBC1	1.97686	0.519	0.096	0	0	CD8+ NKT
14	AC092580.4	1.96399	0.595	0.077	0	0	CD8+ NKT
14	ITM2A	1.92989	0.689	0.245	1.83074e-305	3.84236e-301	CD8+ NKT
14	IFNG	1.92934	0.301	0.021	0	0	CD8+ NKT
14	ALOX5AP	1.91275	0.775	0.259	0	0	CD8+ NKT
14	GZMM	1.89768	0.585	0.047	0	0	CD8+ NKT
14	CORO1A	1.88163	0.91	0.363	0	0	CD8+ NKT
14	LAG3	1.85348	0.492	0.048	0	0	CD8+ NKT
14	CD52	1.83763	0.909	0.399	0	0	CD8+ NKT
14	CD27	1.8092	0.482	0.06	0	0	CD8+ NKT
14	RGS1	1.80371	0.83	0.428	8.21277e-233	1.7237e-228	CD8+ NKT
14	CREM	1.79808	0.613	0.302	1.92142e-162	4.03268e-158	CD8+ NKT
14	XCL2	1.79327	0.296	0.025	0	0	CD8+ NKT
14	CD69	1.77322	0.757	0.229	0	0	CD8+ NKT
14	CD3G	1.75758	0.608	0.09	0	0	CD8+ NKT
14	SRGN	1.75606	0.985	0.458	0	0	CD8+ NKT
14	DUSP4	1.75078	0.521	0.133	1.67782e-295	3.5214e-291	CD8+ NKT
14	TRGC2	1.74392	0.44	0.05	0	0	CD8+ NKT
14	CCL3	1.72155	0.337	0.106	6.33556e-124	1.32971e-119	CD8+ NKT
14	LCK	1.70139	0.671	0.111	0	0	CD8+ NKT
14	RAC2	1.69135	0.729	0.201	0	0	CD8+ NKT
14	IFITM2	1.62541	0.822	0.443	4.34621e-248	9.12182e-244	CD8+ NKT
14	CLEC2D	1.60848	0.537	0.132	0	0	CD8+ NKT
14	PTPRC	1.5873	0.763	0.3	1.36501e-303	2.86487e-299	CD8+ NKT
14	XCL1	1.56898	0.268	0.036	6.48063e-273	1.36016e-268	CD8+ NKT
15	ACKR1	4.71061	0.712	0.011	0	0	Endothelial
15	SPARCL1	4.35644	0.997	0.092	0	0	Endothelial
15	TM4SF1	3.69438	0.959	0.104	0	0	Endothelial
15	GNG11	3.53951	0.985	0.205	0	0	Endothelial
15	AQP1	3.5326	0.94	0.041	0	0	Endothelial
15	RAMP2	3.4789	0.94	0.038	0	0	Endothelial
15	CLDN5	3.42693	0.818	0.007	0	0	Endothelial
15	CLU	3.24273	0.811	0.176	0	0	Endothelial
15	PLVAP	3.1548	0.849	0.004	0	0	Endothelial
15	SELE	3.04669	0.388	0.002	0	0	Endothelial
15	A2M	3.03992	0.907	0.073	0	0	Endothelial
15	IFI27	3.02167	0.996	0.286	0	0	Endothelial
15	CLEC14A	2.851	0.883	0.012	0	0	Endothelial
15	PECAM1	2.82801	0.911	0.045	0	0	Endothelial
15	ADIRF	2.80346	0.953	0.381	0	0	Endothelial
15	CTGF	2.79104	0.614	0.088	0	0	Endothelial
15	BCAM	2.67213	0.928	0.113	0	0	Endothelial
15	EMCN	2.6696	0.865	0.012	0	0	Endothelial
15	ECSCR.1	2.60335	0.842	0.005	0	0	Endothelial
15	NPDC1	2.58304	0.855	0.108	0	0	Endothelial
15	CD34	2.56259	0.822	0.014	0	0	Endothelial
15	GIMAP7	2.50414	0.803	0.055	0	0	Endothelial
15	RAMP3	2.47519	0.694	0.007	0	0	Endothelial
15	SLC9A3R2	2.47205	0.593	0.048	0	0	Endothelial
15	TSPAN7	2.42545	0.767	0.023	0	0	Endothelial
15	IGFBP4	2.41713	0.832	0.098	0	0	Endothelial
15	KLF2	2.40801	0.732	0.147	0	0	Endothelial
15	IFITM3	2.37877	0.997	0.617	0	0	Endothelial
15	SOCS3	2.36199	0.814	0.477	7.64046e-227	1.60358e-222	Endothelial
15	LMCD1	2.36011	0.812	0.073	0	0	Endothelial
15	RBP7	2.31604	0.572	0.063	0	0	Endothelial
15	SOX18	2.28849	0.604	0.008	0	0	Endothelial
15	EGFL7	2.28001	0.757	0.022	0	0	Endothelial
15	ADGRL4	2.25422	0.774	0.002	0	0	Endothelial
15	ENG	2.24041	0.746	0.09	0	0	Endothelial
15	SPRY1	2.15666	0.564	0.18	1.73185e-221	3.6348e-217	Endothelial
15	CAV1	2.13975	0.971	0.481	0	0	Endothelial
15	IL6	2.1367	0.28	0.025	0	0	Endothelial
15	ID3	2.10442	0.765	0.344	1.34316e-239	2.81902e-235	Endothelial
15	VWF	2.06593	0.607	0.003	0	0	Endothelial
15	C2CD4B	2.05637	0.38	0.004	0	0	Endothelial
15	JAM2	2.05162	0.742	0.025	0	0	Endothelial
15	TIMP3	2.04557	0.831	0.131	0	0	Endothelial
15	FABP4	2.018	0.146	0.017	1.98913e-152	4.17479e-148	Endothelial
15	CRIP2	2.00371	0.87	0.36	0	0	Endothelial
15	RNASE1	1.98442	0.813	0.069	0	0	Endothelial
15	NRN1	1.97621	0.727	0.067	0	0	Endothelial
15	RCAN1	1.9663	0.408	0.093	2.0567e-225	4.31659e-221	Endothelial
15	ITM2A	1.9266	0.837	0.244	0	0	Endothelial
15	TSC22D1	1.92578	0.771	0.447	7.02886e-169	1.47522e-164	Endothelial
16	C1orf54	3.33089	0.989	0.112	0	0	Mono. phagocyte
16	DNASE1L3	3.24308	0.973	0.05	0	0	Mono. phagocyte
16	CPVL	2.99028	0.991	0.261	0	0	Mono. phagocyte
16	IRF8	2.76225	0.971	0.113	0	0	Mono. phagocyte
16	HLA-DPA1	2.63785	1	0.526	0	0	Mono. phagocyte
16	HLA-DPB1	2.6358	1	0.574	0	0	Mono. phagocyte
16	CST3	2.47139	0.997	0.82	0	0	Mono. phagocyte
16	CD74	2.42414	1	0.738	0	0	Mono. phagocyte
16	LGALS2	2.18306	0.913	0.133	0	0	Mono. phagocyte
16	WDFY4	2.17448	0.917	0.025	0	0	Mono. phagocyte
16	HLA-DRB1	2.11143	1	0.6	0	0	Mono. phagocyte
16	BASP1	1.97535	0.922	0.186	0	0	Mono. phagocyte
16	HLA-DQA1	1.9408	1	0.386	0	0	Mono. phagocyte
16	CLEC9A	1.89719	0.814	0.005	0	0	Mono. phagocyte
16	LYZ	1.84203	0.992	0.267	0	0	Mono. phagocyte
16	HLA-DRB5	1.81862	0.942	0.35	2.95303e-304	6.19782e-300	Mono. phagocyte
16	PPT1	1.78694	0.957	0.426	0	0	Mono. phagocyte
16	HLA-DQB1	1.77806	1	0.485	1.34269e-302	2.81803e-298	Mono. phagocyte
16	HLA-DRA	1.76396	1	0.724	4.23853e-255	8.89582e-251	Mono. phagocyte
16	S100B	1.71105	0.828	0.203	0	0	Mono. phagocyte
16	ID2	1.70735	0.95	0.65	2.08851e-220	4.38337e-216	Mono. phagocyte
16	KIAA0226L	1.66521	0.755	0.018	0	0	Mono. phagocyte
16	RNASE6	1.66287	0.827	0.183	0	0	Mono. phagocyte
16	SNX3	1.58455	0.966	0.75	0	0	Mono. phagocyte
16	PLEK	1.58285	0.839	0.144	0	0	Mono. phagocyte
16	PTPRE	1.57303	0.863	0.166	0	0	Mono. phagocyte
16	RGS10	1.55862	0.969	0.458	0	0	Mono. phagocyte
16	RP11-1143G9.4	1.55701	0.815	0.124	0	0	Mono. phagocyte
16	UCP2	1.50939	0.885	0.226	0	0	Mono. phagocyte
16	RAB11FIP1	1.50092	0.796	0.173	0	0	Mono. phagocyte
16	TMSB4X	1.48296	1	0.988	2.41362e-276	5.06571e-272	Mono. phagocyte
16	SAT1	1.48206	0.989	0.781	5.40626e-202	1.13467e-197	Mono. phagocyte
16	COTL1	1.47635	0.953	0.358	0	0	Mono. phagocyte
16	NAP1L1	1.46584	0.995	0.85	0	0	Mono. phagocyte
16	TMSB10	1.45644	1	0.965	3.74125e-305	7.85213e-301	Mono. phagocyte
16	FNBP1	1.44892	0.932	0.33	0	0	Mono. phagocyte
16	ACTB	1.435	1	0.997	1.99302e-299	4.18295e-295	Mono. phagocyte
16	NAAA	1.42373	0.823	0.17	0	0	Mono. phagocyte
16	MPEG1	1.40714	0.794	0.104	0	0	Mono. phagocyte
16	C1orf162	1.39818	0.828	0.187	0	0	Mono. phagocyte
16	CADM1	1.38925	0.764	0.116	0	0	Mono. phagocyte
16	LSP1	1.37393	0.975	0.568	6.12705e-265	1.28594e-260	Mono. phagocyte
16	CLEC7A	1.31608	0.847	0.169	0	0	Mono. phagocyte
16	LCP1	1.3141	0.952	0.311	0	0	Mono. phagocyte
16	IDO1	1.30024	0.504	0.015	0	0	Mono. phagocyte
16	FGL2	1.29989	0.85	0.225	0	0	Mono. phagocyte
16	PSMB9	1.25276	0.914	0.442	1.77624e-263	3.72797e-259	Mono. phagocyte
16	CPNE3	1.23166	0.826	0.323	1.08401e-283	2.27511e-279	Mono. phagocyte
16	S100A10	1.22625	0.999	0.947	1.36691e-267	2.86888e-263	Mono. phagocyte
16	CTSZ	1.22361	0.909	0.333	4.68292e-285	9.82851e-281	Mono. phagocyte
17	KRT17	4.11505	0.714	0.203	1.12887e-288	2.36928e-284	Keratinocytes
17	KRT15	3.41488	0.948	0.321	0	0	Keratinocytes
17	CXCL14	3.18848	0.981	0.532	0	0	Keratinocytes
17	SFRP1	3.07212	0.872	0.067	0	0	Keratinocytes
17	CALML3	2.37672	0.687	0.193	4.16497e-280	8.74144e-276	Keratinocytes
17	KRT6B	2.19041	0.339	0.04	1.3199e-301	2.77021e-297	Keratinocytes
17	DIO2	2.06798	0.531	0.016	0	0	Keratinocytes
17	WIF1	1.988	0.584	0.023	0	0	Keratinocytes
17	DAPL1	1.92984	0.823	0.366	7.13228e-215	1.49692e-210	Keratinocytes
17	LMCD1	1.84032	0.653	0.078	0	0	Keratinocytes
17	BCAM	1.83785	0.747	0.118	0	0	Keratinocytes
17	FRZB	1.82436	0.789	0.107	0	0	Keratinocytes
17	GLUL	1.81119	0.859	0.48	5.03674e-188	1.05711e-183	Keratinocytes
17	KRT19	1.74109	0.373	0.008	0	0	Keratinocytes
17	LHX2	1.6531	0.619	0.006	0	0	Keratinocytes
17	GJB6	1.60881	0.463	0.067	0	0	Keratinocytes
17	NFIB	1.60425	0.838	0.329	1.35415e-256	2.8421e-252	Keratinocytes
17	DST	1.58757	0.846	0.357	4.35591e-200	9.14219e-196	Keratinocytes
17	S100A2	1.55486	0.864	0.349	2.06351e-189	4.3309e-185	Keratinocytes
17	C12orf75	1.50782	0.773	0.254	4.70961e-262	9.88453e-258	Keratinocytes
17	RCAN1	1.49278	0.394	0.094	1.43585e-160	3.01356e-156	Keratinocytes
17	CYP1B1	1.48211	0.459	0.048	0	0	Keratinocytes
17	SOSTDC1	1.371	0.463	0.101	4.08625e-215	8.57621e-211	Keratinocytes
17	BARX2	1.36922	0.472	0.056	0	0	Keratinocytes
17	NET1	1.34245	0.653	0.185	3.36279e-247	7.05783e-243	Keratinocytes
17	ITM2A	1.32315	0.784	0.247	2.19526e-242	4.60742e-238	Keratinocytes
17	CCDC3	1.31621	0.56	0.234	9.28903e-120	1.94958e-115	Keratinocytes
17	TM4SF1	1.29226	0.492	0.112	2.24603e-201	4.71396e-197	Keratinocytes
17	DKK3	1.28889	0.604	0.181	1.09071e-190	2.28918e-186	Keratinocytes
17	ACTN1	1.26604	0.576	0.187	1.63223e-170	3.42573e-166	Keratinocytes
17	CALML5	1.22441	0.568	0.227	1.98665e-114	4.16958e-110	Keratinocytes
17	S100A14	1.20879	0.956	0.458	1.27152e-165	2.66866e-161	Keratinocytes
17	KRT5	1.20499	0.997	0.523	1.33603e-196	2.80406e-192	Keratinocytes
17	APP	1.19568	0.828	0.423	6.33693e-165	1.32999e-160	Keratinocytes
17	BGN	1.1861	0.523	0.18	7.7239e-130	1.62109e-125	Keratinocytes
17	BOC	1.17965	0.503	0.126	1.5763e-202	3.30835e-198	Keratinocytes
17	FXYD6	1.14224	0.476	0.053	0	0	Keratinocytes
17	CHST2	1.12381	0.403	0.03	0	0	Keratinocytes
17	EFEMP1	1.11809	0.554	0.137	1.41387e-210	2.96743e-206	Keratinocytes
17	TNC	1.09451	0.377	0.045	0	0	Keratinocytes
17	EPHB6	1.08767	0.649	0.298	1.71376e-120	3.59684e-116	Keratinocytes
17	SOX4	1.07885	0.531	0.273	8.30688e-65	1.74345e-60	Keratinocytes
17	ZBTB16	1.07328	0.432	0.138	2.97922e-120	6.25278e-116	Keratinocytes
17	CRIM1	1.05207	0.453	0.094	4.81343e-213	1.01024e-208	Keratinocytes
17	LMO4	1.04416	0.67	0.379	9.04743e-95	1.89887e-90	Keratinocytes
17	NPPC	1.03507	0.216	0.011	0	0	Keratinocytes
17	PALMD	1.0283	0.61	0.268	4.8081e-113	1.00912e-108	Keratinocytes
17	FHL2	1.02819	0.588	0.214	5.89888e-146	1.23806e-141	Keratinocytes
17	SCRG1	1.02745	0.312	0.028	0	0	Keratinocytes
17	CAPNS2	1.02345	0.69	0.324	5.7559e-118	1.20805e-113	Keratinocytes
18	TUBA1B	2.65271	1	0.855	0	0	Langerhans
18	HMGB2	2.53546	0.954	0.458	4.46777e-304	9.37695e-300	Langerhans
18	STMN1	2.33739	0.982	0.376	0	0	Langerhans
18	HIST1H4C	2.24543	0.78	0.449	1.81068e-113	3.80026e-109	Langerhans
18	TUBB	2.09952	0.985	0.764	3.38494e-283	7.10431e-279	Langerhans
18	KIAA0101	2.09585	0.856	0.057	0	0	Langerhans
18	CPVL	1.97848	0.962	0.263	0	0	Langerhans
18	TYMS	1.91192	0.77	0.071	0	0	Langerhans
18	CD74	1.90095	1	0.739	1.98597e-219	4.16815e-215	Langerhans
18	CD1A	1.89168	0.727	0.168	1.66687e-303	3.49842e-299	Langerhans
18	H2AFZ	1.86427	0.998	0.773	4.33615e-305	9.10072e-301	Langerhans
18	HLA-DQB2	1.8021	0.838	0.264	6.85961e-236	1.4397e-231	Langerhans
18	UBE2C	1.80182	0.635	0.035	0	0	Langerhans
18	HLA-DRB1	1.79942	1	0.601	2.36147e-229	4.95625e-225	Langerhans
18	HLA-DRB5	1.78454	0.959	0.352	1.24831e-247	2.61996e-243	Langerhans
18	LYZ	1.77661	0.731	0.272	2.01184e-162	4.22244e-158	Langerhans
18	CST3	1.77411	0.997	0.821	1.22082e-219	2.56225e-215	Langerhans
18	HLA-DPA1	1.75483	0.998	0.527	1.11446e-232	2.33902e-228	Langerhans
18	HMGN2	1.75014	0.992	0.738	3.08855e-241	6.48225e-237	Langerhans
18	HLA-DRA	1.71454	0.998	0.725	3.54165e-202	7.43322e-198	Langerhans
18	S100B	1.70442	0.706	0.206	9.7623e-217	2.04891e-212	Langerhans
18	HLA-DQB1	1.62665	0.998	0.487	7.11916e-232	1.49417e-227	Langerhans
18	HLA-DPB1	1.60252	0.998	0.575	4.24193e-197	8.90296e-193	Langerhans
18	HLA-DQA1	1.59842	0.997	0.388	3.37484e-254	7.08311e-250	Langerhans
18	MKI67	1.56312	0.674	0.033	0	0	Langerhans
18	FCER1A	1.54331	0.883	0.325	7.53549e-215	1.58155e-210	Langerhans
18	SPI1	1.52426	0.964	0.225	0	0	Langerhans
18	H2AFV	1.52034	0.942	0.466	5.91985e-255	1.24246e-250	Langerhans
18	TK1	1.50929	0.75	0.05	0	0	Langerhans
18	C15orf48	1.4729	0.717	0.213	5.97231e-213	1.25347e-208	Langerhans
18	LST1	1.45921	0.949	0.296	1.57248e-274	3.30032e-270	Langerhans
18	HLA-DQA2	1.45674	0.864	0.227	6.07902e-292	1.27586e-287	Langerhans
18	TOP2A	1.45205	0.567	0.034	0	0	Langerhans
18	CD207	1.44221	0.554	0.139	5.72616e-189	1.20181e-184	Langerhans
18	COTL1	1.42772	0.889	0.36	4.36089e-191	9.15265e-187	Langerhans
18	FCGBP	1.42531	0.572	0.178	9.482e-148	1.99008e-143	Langerhans
18	CENPF	1.38446	0.562	0.041	0	0	Langerhans
18	AIF1	1.37996	0.969	0.266	0	0	Langerhans
18	PCNA	1.37624	0.78	0.306	7.83398e-204	1.6442e-199	Langerhans
18	CD1C	1.36782	0.671	0.153	6.45099e-259	1.35393e-254	Langerhans
18	H2AFY	1.35668	0.975	0.569	2.92347e-246	6.13578e-242	Langerhans
18	LCP1	1.34811	0.98	0.313	4.46946e-300	9.3805e-296	Langerhans
18	C1orf54	1.34718	0.517	0.12	1.37277e-193	2.88117e-189	Langerhans
18	HLA-DMA	1.33003	0.982	0.325	5.72259e-262	1.20106e-257	Langerhans
18	CKS1B	1.32752	0.825	0.293	4.10334e-244	8.61209e-240	Langerhans
18	DUT	1.32703	0.889	0.573	8.14924e-129	1.71036e-124	Langerhans
18	RP11-1143G9.4	1.32483	0.488	0.13	3.26755e-148	6.85794e-144	Langerhans
18	CDK1	1.31847	0.65	0.04	0	0	Langerhans
18	NUSAP1	1.31303	0.681	0.049	0	0	Langerhans
18	HMGB1	1.30551	0.998	0.945	2.02177e-218	4.24328e-214	Langerhans
19	KRT2	2.94118	0.768	0.248	2.24987e-253	4.72204e-249	Keratinocytes
19	DSP	2.60199	0.998	0.506	0	0	Keratinocytes
19	KRT1	2.2979	0.993	0.781	5.81727e-247	1.22093e-242	Keratinocytes
19	LYPD3	2.28525	0.927	0.362	1.24129e-298	2.60521e-294	Keratinocytes
19	KRTDAP	2.28136	0.968	0.509	2.00302e-253	4.20394e-249	Keratinocytes
19	NEAT1	2.27729	0.997	0.925	4.80787e-252	1.00908e-247	Keratinocytes
19	SBSN	2.20584	0.889	0.254	0	0	Keratinocytes
19	PKP1	2.17343	0.927	0.322	0	0	Keratinocytes
19	DSG1	1.96441	0.857	0.287	0	0	Keratinocytes
19	DSC1	1.93132	0.71	0.161	0	0	Keratinocytes
19	GJA1	1.92029	0.884	0.323	1.55235e-303	3.25808e-299	Keratinocytes
19	TMEM45A	1.89878	0.76	0.325	3.46582e-187	7.27406e-183	Keratinocytes
19	DSC3	1.87197	0.937	0.4	6.04784e-287	1.26932e-282	Keratinocytes
19	SFN	1.84609	0.998	0.56	6.34677e-240	1.33206e-235	Keratinocytes
19	KRT10	1.81382	0.997	0.904	1.5981e-197	3.35409e-193	Keratinocytes
19	JUP	1.80972	0.923	0.402	4.71219e-272	9.88994e-268	Keratinocytes
19	SDC1	1.79978	0.794	0.313	9.95284e-230	2.0889e-225	Keratinocytes
19	DEGS1	1.792	0.973	0.609	1.35309e-234	2.83986e-230	Keratinocytes
19	PERP	1.78156	1	0.724	4.38155e-252	9.196e-248	Keratinocytes
19	DMKN	1.7512	0.995	0.675	4.55303e-203	9.5559e-199	Keratinocytes
19	RORA	1.69087	0.831	0.359	1.25549e-219	2.63502e-215	Keratinocytes
19	EMP2	1.62458	0.86	0.444	4.8262e-183	1.01292e-178	Keratinocytes
19	MTRNR2L8	1.61552	0.542	0.277	2.3893e-75	5.01465e-71	Keratinocytes
19	HES1	1.60165	0.724	0.433	4.90149e-82	1.02872e-77	Keratinocytes
19	TRIM29	1.58412	0.794	0.351	7.58274e-190	1.59147e-185	Keratinocytes
19	CLDN4	1.56675	0.516	0.139	2.22417e-176	4.66809e-172	Keratinocytes
19	AHNAK2	1.53452	0.779	0.343	5.07645e-191	1.06544e-186	Keratinocytes
19	PKP3	1.52309	0.801	0.344	5.00681e-195	1.05083e-190	Keratinocytes
19	SLC38A2	1.51109	0.877	0.558	5.50641e-173	1.15569e-168	Keratinocytes
19	AQP3	1.50953	0.951	0.511	2.67149e-179	5.60692e-175	Keratinocytes
19	SERPINB5	1.46677	0.874	0.367	1.263e-213	2.65078e-209	Keratinocytes
19	LY6D	1.45245	0.974	0.505	1.36222e-188	2.85903e-184	Keratinocytes
19	TACSTD2	1.39871	0.956	0.546	9.02312e-166	1.89377e-161	Keratinocytes
19	PVRL4	1.38727	0.635	0.167	2.62854e-252	5.51677e-248	Keratinocytes
19	S100A14	1.37633	0.966	0.458	2.46077e-183	5.16467e-179	Keratinocytes
19	KLF5	1.37248	0.804	0.377	3.77684e-164	7.92683e-160	Keratinocytes
19	CA12	1.36992	0.681	0.268	5.41711e-170	1.13694e-165	Keratinocytes
19	OVOL1	1.36548	0.537	0.18	7.40988e-138	1.55519e-133	Keratinocytes
19	SLC2A1	1.36179	0.578	0.319	3.62806e-71	7.61456e-67	Keratinocytes
19	MT-CO3	1.35862	1	0.997	3.2953e-303	6.91617e-299	Keratinocytes
19	MTRNR2L12	1.35722	0.538	0.256	6.99156e-85	1.46739e-80	Keratinocytes
19	KLK11	1.34616	0.744	0.288	3.20371e-181	6.72395e-177	Keratinocytes
19	NDRG1	1.33145	0.566	0.344	2.04693e-58	4.2961e-54	Keratinocytes
19	SPINK5	1.32228	0.417	0.161	2.79029e-76	5.85626e-72	Keratinocytes
19	CALML5	1.31064	0.509	0.228	1.72116e-78	3.61236e-74	Keratinocytes
19	MT-CO2	1.31029	1	0.996	1.71569e-291	3.6009e-287	Keratinocytes
19	MT-CO1	1.29924	1	0.997	1.2718e-291	2.66926e-287	Keratinocytes
19	MT-ND3	1.29768	1	0.993	9.5708e-244	2.00872e-239	Keratinocytes
19	PTPRF	1.28761	0.683	0.262	5.69586e-179	1.19545e-174	Keratinocytes
19	PVRL1	1.27777	0.566	0.194	2.84116e-159	5.96303e-155	Keratinocytes
20	STMN1	2.97835	0.984	0.379	7.85919e-216	1.64949e-211	CD8+ NKT
20	HMGB2	2.96868	0.921	0.461	5.8138e-153	1.2202e-148	CD8+ NKT
20	GZMA	2.65637	0.589	0.059	0	0	CD8+ NKT
20	TUBB	2.522	0.987	0.765	5.36277e-153	1.12554e-148	CD8+ NKT
20	HIST1H4C	2.47533	0.717	0.451	4.51892e-51	9.48431e-47	CD8+ NKT
20	NKG7	2.4155	0.618	0.078	1.60929e-268	3.37758e-264	CD8+ NKT
20	CORO1A	2.39578	0.984	0.369	6.34339e-199	1.33135e-194	CD8+ NKT
20	TYMS	2.31596	0.829	0.075	0	0	CD8+ NKT
20	KIAA0101	2.28398	0.803	0.062	0	0	CD8+ NKT
20	TUBA1B	2.28225	0.993	0.856	2.23964e-144	4.70056e-140	CD8+ NKT
20	CXCL13	2.26129	0.247	0.009	0	0	CD8+ NKT
20	GNLY	2.22539	0.296	0.047	1.27266e-91	2.67106e-87	CD8+ NKT
20	CD3D	2.08456	0.914	0.173	1.01246e-271	2.12495e-267	CD8+ NKT
20	HMGN2	2.07831	0.967	0.74	1.03103e-119	2.16393e-115	CD8+ NKT
20	GZMB	2.06207	0.329	0.042	3.42394e-135	7.18617e-131	CD8+ NKT
20	TRAC	2.04089	0.924	0.23	1.53462e-212	3.22086e-208	CD8+ NKT
20	RAC2	2.02492	0.918	0.206	7.19803e-254	1.51072e-249	CD8+ NKT
20	UBE2C	1.99601	0.579	0.039	0	0	CD8+ NKT
20	PTTG1	1.95156	0.786	0.213	2.55166e-172	5.35541e-168	CD8+ NKT
20	IL32	1.95078	0.974	0.304	1.30965e-173	2.74869e-169	CD8+ NKT
20	PCNA	1.94453	0.816	0.308	1.14084e-136	2.3944e-132	CD8+ NKT
20	COTL1	1.91712	0.888	0.363	1.79661e-130	3.77073e-126	CD8+ NKT
20	PFN1	1.90303	0.997	0.939	2.4679e-156	5.17962e-152	CD8+ NKT
20	TRBC1	1.90172	0.586	0.101	2.59642e-172	5.44938e-168	CD8+ NKT
20	H2AFZ	1.82357	0.987	0.775	1.32999e-128	2.79139e-124	CD8+ NKT
20	TRBC2	1.81679	0.836	0.145	1.32866e-254	2.78858e-250	CD8+ NKT
20	CRIP1	1.81513	0.987	0.67	1.98869e-122	4.17386e-118	CD8+ NKT
20	CD2	1.80777	0.845	0.138	2.57918e-277	5.41318e-273	CD8+ NKT
20	GAPDH	1.77849	1	0.987	2.90527e-161	6.09759e-157	CD8+ NKT
20	NUSAP1	1.77198	0.622	0.053	0	0	CD8+ NKT
20	ACTB	1.76398	1	0.997	1.27247e-146	2.67066e-142	CD8+ NKT
20	DUT	1.7596	0.911	0.575	6.29766e-114	1.32175e-109	CD8+ NKT
20	DUSP4	1.74972	0.697	0.136	1.50396e-188	3.15651e-184	CD8+ NKT
20	CCL5	1.74585	0.582	0.121	1.67208e-132	3.50935e-128	CD8+ NKT
20	ITM2A	1.74443	0.803	0.25	1.79353e-136	3.76426e-132	CD8+ NKT
20	ARHGDIB	1.70346	0.984	0.513	8.59158e-136	1.8032e-131	CD8+ NKT
20	H2AFV	1.6684	0.885	0.469	3.62093e-116	7.59961e-112	CD8+ NKT
20	TOP2A	1.66159	0.539	0.037	0	0	CD8+ NKT
20	CD52	1.64022	0.954	0.405	5.48495e-116	1.15118e-111	CD8+ NKT
20	MKI67	1.60194	0.589	0.037	0	0	CD8+ NKT
20	SMC4	1.59363	0.747	0.203	2.28386e-155	4.79336e-151	CD8+ NKT
20	CXCR4	1.58782	0.859	0.277	6.99076e-125	1.46722e-120	CD8+ NKT
20	CALM3	1.57327	0.882	0.443	1.05453e-123	2.21325e-119	CD8+ NKT
20	CD8A	1.57121	0.51	0.069	2.34413e-196	4.91985e-192	CD8+ NKT
20	TK1	1.54684	0.579	0.055	0	0	CD8+ NKT
20	SH3BGRL3	1.54459	0.987	0.865	3.2455e-105	6.81165e-101	CD8+ NKT
20	CD3E	1.52356	0.891	0.142	1.79384e-279	3.76492e-275	CD8+ NKT
20	APOBEC3G	1.52046	0.737	0.097	2.94789e-302	6.18703e-298	CD8+ NKT
20	LAT	1.51465	0.766	0.098	0	0	CD8+ NKT
20	RANBP1	1.50041	0.905	0.573	1.75174e-110	3.67655e-106	CD8+ NKT
21	IGKC	9.31752	0.584	0.177	1.34924e-78	2.8318e-74	Plasma B
21	DCD	9.02759	0.498	0.206	1.57245e-39	3.30026e-35	Plasma B
21	IGLC2	8.32278	0.449	0.065	4.65471e-139	9.76931e-135	Plasma B
21	IGHA1	8.0861	0.445	0.109	8.31879e-72	1.74595e-67	Plasma B
21	IGLC3	7.92487	0.38	0.043	5.42053e-153	1.13766e-148	Plasma B
21	IGHG1	7.79728	0.396	0.035	5.07856e-207	1.06589e-202	Plasma B
21	IGHG3	7.50723	0.331	0.035	3.73135e-143	7.83135e-139	Plasma B
21	IGHG4	7.29885	0.367	0.046	7.94052e-131	1.66656e-126	Plasma B
21	JCHAIN	7.24695	0.498	0.044	7.02174e-275	1.47372e-270	Plasma B
21	IGHA2	7.07172	0.265	0.041	5.48448e-73	1.15108e-68	Plasma B
21	SCGB2A2	6.73037	0.318	0.058	3.53343e-73	7.41595e-69	Plasma B
21	IGHG2	6.53252	0.261	0.013	1.12847e-236	2.36844e-232	Plasma B
21	MUCL1	5.98019	0.31	0.031	1.0241e-140	2.14938e-136	Plasma B
21	PIP	5.9711	0.302	0.025	4.09722e-165	8.59924e-161	Plasma B
21	SCGB1B2P	5.7059	0.29	0.028	1.81535e-136	3.81005e-132	Plasma B
21	SCGB1D2	4.61655	0.335	0.024	6.80882e-214	1.42904e-209	Plasma B
21	IGLL5	4.16852	0.176	0.001	0	0	Plasma B
21	KRT19	3.5938	0.371	0.011	0	0	Plasma B
21	AZGP1	3.21038	0.359	0.017	0	0	Plasma B
21	MZB1	2.69254	0.518	0.005	0	0	Plasma B
21	IGHGP	2.48754	0.204	0.001	0	0	Plasma B
21	KRT7	2.40355	0.371	0.017	0	0	Plasma B
21	AQP5	2.22178	0.355	0.003	0	0	Plasma B
21	KRT18	2.12196	0.384	0.044	7.26839e-154	1.52549e-149	Plasma B
21	CD79A	2.0329	0.51	0.005	0	0	Plasma B
21	IGHM	2.02007	0.102	0.006	2.24782e-85	4.71772e-81	Plasma B
21	XBP1	1.93976	0.841	0.45	1.11897e-86	2.34848e-82	Plasma B
21	TPSB2	1.92753	0.102	0.037	2.18508e-07	0.00458604	Plasma B
21	SSR4	1.89682	0.882	0.778	3.10278e-36	6.51212e-32	Plasma B
21	AL928768.3	1.77912	0.237	0.001	0	0	Plasma B
21	IGKV1-12	1.75145	0.131	0	0	0	Plasma B
21	KRT8	1.71543	0.331	0.047	2.13145e-101	4.47349e-97	Plasma B
21	MS4A1	1.67643	0.114	0.01	6.11372e-57	1.28315e-52	Plasma B
21	HERPUD1	1.65755	0.861	0.666	3.50838e-47	7.36338e-43	Plasma B
21	CLDN4	1.60219	0.363	0.142	1.04823e-25	2.20002e-21	Plasma B
21	SEC11C	1.55554	0.763	0.33	6.57096e-80	1.37911e-75	Plasma B
21	ELF3	1.53545	0.253	0.038	3.32872e-70	6.98632e-66	Plasma B
21	SLC12A2	1.51697	0.355	0.075	1.49092e-68	3.12914e-64	Plasma B
21	HSP90B1	1.49162	0.845	0.665	3.76065e-38	7.89285e-34	Plasma B
21	DERL3	1.4616	0.457	0.018	0	0	Plasma B
21	FKBP11	1.41826	0.58	0.154	1.14577e-90	2.40475e-86	Plasma B
21	CD24	1.40281	0.343	0.063	1.08933e-74	2.28628e-70	Plasma B
21	C2orf82	1.35491	0.114	0.011	4.84845e-55	1.01759e-50	Plasma B
21	CLDN3	1.32871	0.331	0.002	0	0	Plasma B
21	SFRP1	1.31804	0.212	0.076	9.80851e-17	2.05861e-12	Plasma B
21	SCGB3A1	1.31802	0.127	0.001	0	0	Plasma B
21	TM4SF1	1.30742	0.363	0.116	4.82802e-35	1.0133e-30	Plasma B
21	ZG16B	1.27381	0.245	0.102	5.6313e-15	1.1819e-10	Plasma B
21	LRRC26	1.18223	0.302	0.002	0	0	Plasma B
21	TNFRSF17	1.14091	0.376	0	0	0	Plasma B
22	ACTA2	4.9276	0.849	0.109	4.23939e-271	8.89763e-267	SMCs
22	MYLK	4.75295	0.946	0.078	0	0	SMCs
22	TPM2	4.56641	0.908	0.09	0	0	SMCs
22	TAGLN	4.3868	0.87	0.086	0	0	SMCs
22	ACTG2	4.18368	0.735	0.01	0	0	SMCs
22	CTGF	4.09004	0.822	0.093	1.21115e-279	2.54195e-275	SMCs
22	MYL9	4.0421	0.908	0.121	3.94525e-279	8.2803e-275	SMCs
22	SFRP1	3.93647	0.989	0.073	0	0	SMCs
22	SAA1	3.86748	0.686	0.022	0	0	SMCs
22	KRT17	3.83559	0.946	0.206	3.58237e-195	7.51868e-191	SMCs
22	MYH11	3.61248	0.735	0.035	0	0	SMCs
22	CNN1	3.37918	0.735	0.008	0	0	SMCs
22	C2orf40	3.2596	0.924	0.059	0	0	SMCs
22	GAS6	3.25483	0.962	0.335	2.84154e-142	5.96383e-138	SMCs
22	CSRP1	3.11409	0.843	0.287	2.28221e-115	4.7899e-111	SMCs
22	FBXO32	3.06094	0.935	0.149	3.58566e-258	7.52559e-254	SMCs
22	TPM1	3.01892	0.854	0.221	1.65323e-141	3.4698e-137	SMCs
22	CALD1	2.64779	0.941	0.378	5.4619e-111	1.14634e-106	SMCs
22	TIMP3	2.61587	0.87	0.139	7.01468e-215	1.47224e-210	SMCs
22	FST	2.54741	0.714	0.044	0	0	SMCs
22	KRT8	2.53792	0.789	0.045	0	0	SMCs
22	PCP4	2.50073	0.449	0.001	0	0	SMCs
22	MGP	2.48343	0.573	0.118	3.03219e-89	6.36396e-85	SMCs
22	PPP1R14A	2.46714	0.746	0.039	0	0	SMCs
22	NFIB	2.39901	0.941	0.333	6.3746e-131	1.3379e-126	SMCs
22	ID4	2.32378	0.703	0.164	4.61509e-108	9.68616e-104	SMCs
22	CRYAB	2.25037	0.93	0.31	4.92251e-119	1.03314e-114	SMCs
22	FBXO2	2.23603	0.773	0.106	7.55375e-225	1.58538e-220	SMCs
22	SNCG	2.20802	0.735	0.036	0	0	SMCs
22	FGF7	2.19562	0.692	0.066	4.18748e-269	8.78869e-265	SMCs
22	STAC2	2.11098	0.654	0.005	0	0	SMCs
22	MT1X	2.08743	0.989	0.598	3.08225e-79	6.46902e-75	SMCs
22	CARMN	2.05431	0.578	0.021	0	0	SMCs
22	KRT23	2.04447	0.719	0.041	0	0	SMCs
22	KCNMB1	2.04343	0.627	0.06	3.94897e-247	8.28809e-243	SMCs
22	MAP1B	2.0249	0.773	0.203	1.19849e-111	2.5154e-107	SMCs
22	ACTN1	1.95611	0.757	0.189	4.67433e-117	9.81049e-113	SMCs
22	SELM	1.94024	0.903	0.335	4.53688e-103	9.52201e-99	SMCs
22	FHL2	1.90661	0.838	0.217	1.62167e-135	3.40355e-131	SMCs
22	SOX4	1.89678	0.746	0.274	1.45342e-69	3.05043e-65	SMCs
22	OSR1	1.82315	0.616	0.01	0	0	SMCs
22	SPARCL1	1.8083	0.773	0.104	4.90179e-195	1.02879e-190	SMCs
22	DKK3	1.80683	0.784	0.184	6.24745e-125	1.31122e-120	SMCs
22	PALLD	1.78707	0.692	0.122	1.18977e-148	2.49708e-144	SMCs
22	MEG3	1.76732	0.595	0.058	1.87842e-210	3.94243e-206	SMCs
22	PDLIM4	1.76501	0.778	0.253	4.00676e-94	8.4094e-90	SMCs
22	MT2A	1.76436	0.789	0.638	1.12616e-11	2.36358e-07	SMCs
22	GPC6	1.76211	0.6	0.015	0	0	SMCs
22	DSTN	1.73795	0.968	0.798	2.75912e-69	5.79084e-65	SMCs
22	COL9A2	1.72929	0.665	0.064	5.01118e-260	1.05175e-255	SMCs
23	MGST1	2.95328	0.745	0.092	9.31499e-200	1.95503e-195	Sebocytes
23	KRT85	2.89932	0.242	0.003	0	0	Sebocytes
23	SAA1	2.86637	0.65	0.022	0	0	Sebocytes
23	KRT35	2.62428	0.108	0.002	5.39695e-181	1.13271e-176	Sebocytes
23	MT4	2.14113	0.197	0.07	3.61692e-11	7.5912e-07	Sebocytes
23	APOC1	1.99557	0.675	0.116	3.78151e-112	7.93663e-108	Sebocytes
23	TKT	1.86732	0.904	0.486	5.78483e-63	1.21412e-58	Sebocytes
23	CYP4F8	1.59085	0.561	0.003	0	0	Sebocytes
23	CALML3	1.51692	0.822	0.197	4.65757e-98	9.77531e-94	Sebocytes
23	WFDC2	1.46086	0.541	0.038	1.53297e-233	3.21739e-229	Sebocytes
23	CYB5A	1.31312	0.86	0.432	2.82199e-37	5.9228e-33	Sebocytes
23	MT2A	1.29142	0.79	0.638	0.000613591	1	Sebocytes
23	LY6E	1.25039	0.879	0.465	2.62043e-43	5.49976e-39	Sebocytes
23	KRT28	1.24424	0.159	0.002	0	0	Sebocytes
23	KRT25	1.22974	0.204	0.002	0	0	Sebocytes
23	IL1R2	1.22118	0.51	0.219	2.47097e-23	5.18607e-19	Sebocytes
23	ACSBG1	1.18117	0.535	0.013	0	0	Sebocytes
23	KRT7	1.15927	0.503	0.017	0	0	Sebocytes
23	HSD11B1	1.14236	0.452	0.009	0	0	Sebocytes
23	FABP5	1.10916	0.484	0.395	0.00543518	1	Sebocytes
23	RPS2	1.0792	1	0.999	2.14674e-66	4.50558e-62	Sebocytes
23	NPM1	1.06565	1	0.951	1.47903e-60	3.10418e-56	Sebocytes
23	RPLP0	1.04745	1	0.991	1.64534e-62	3.45323e-58	Sebocytes
23	HNRNPA1	1.02034	1	0.971	3.96289e-44	8.31732e-40	Sebocytes
23	BCAM	1.01158	0.669	0.124	9.7029e-94	2.03644e-89	Sebocytes
23	RPL12	0.983522	1	0.998	1.04596e-61	2.19527e-57	Sebocytes
23	FABP7	0.982176	0.414	0.096	6.99278e-42	1.46765e-37	Sebocytes
23	NNAT	0.957161	0.35	0.01	0	0	Sebocytes
23	RPS3	0.957117	1	0.998	1.1115e-69	2.33283e-65	Sebocytes
23	TINAGL1	0.946959	0.51	0.053	6.29051e-136	1.32025e-131	Sebocytes
23	ASS1	0.939478	0.713	0.113	2.10558e-117	4.4192e-113	Sebocytes
23	GNB2L1	0.929114	1	0.992	4.92077e-66	1.03277e-61	Sebocytes
23	RPL39	0.928772	1	0.999	4.07265e-61	8.54767e-57	Sebocytes
23	APMAP	0.920262	0.561	0.257	4.1285e-19	8.66489e-15	Sebocytes
23	FASN	0.917744	0.306	0.073	3.95583e-29	8.3025e-25	Sebocytes
23	RPS17	0.917581	1	0.998	1.26556e-59	2.65617e-55	Sebocytes
23	RPL28	0.908883	1	0.999	2.64003e-52	5.54089e-48	Sebocytes
23	GPX4	0.886645	0.936	0.739	8.15695e-29	1.71198e-24	Sebocytes
23	CIDEA	0.876338	0.389	0.021	4.22184e-212	8.8608e-208	Sebocytes
23	RPL3	0.870059	1	0.999	4.94271e-58	1.03738e-53	Sebocytes
23	HSPD1	0.863161	0.885	0.579	3.90323e-24	8.1921e-20	Sebocytes
23	ACADVL	0.858349	0.777	0.45	1.20224e-24	2.52327e-20	Sebocytes
23	RPL36A	0.856642	0.994	0.959	2.3292e-41	4.88852e-37	Sebocytes
23	SNHG8	0.855046	0.892	0.688	3.59761e-26	7.55067e-22	Sebocytes
23	RPL29	0.849781	1	0.997	8.05378e-60	1.69033e-55	Sebocytes
23	RPL36	0.845497	1	0.998	2.81218e-54	5.9022e-50	Sebocytes
23	NGFRAP1	0.845093	0.854	0.361	1.18957e-41	2.49667e-37	Sebocytes
23	PGRMC1	0.841556	0.701	0.322	8.06284e-26	1.69223e-21	Sebocytes
23	RPS18	0.835732	1	1	2.77281e-46	5.81956e-42	Sebocytes
23	RPS28	0.832554	1	0.999	1.28537e-51	2.69774e-47	Sebocytes
24	HLA-DQB2	1.82401	0.983	0.269	3.46384e-83	7.26992e-79	Langerhans
24	FCGBP	1.7118	0.926	0.181	7.76458e-107	1.62963e-102	Langerhans
24	CD1A	1.4205	0.926	0.173	8.54098e-101	1.79258e-96	Langerhans
24	CD207	1.40692	0.876	0.142	3.90817e-113	8.20246e-109	Langerhans
24	S100B	1.27691	0.826	0.211	2.23606e-62	4.69304e-58	Langerhans
24	TACSTD2	1.17272	1	0.549	2.36854e-41	4.97109e-37	Langerhans
24	LST1	1.05692	0.959	0.303	1.88712e-50	3.96068e-46	Langerhans
24	FCER1A	1.00482	0.975	0.33	4.57446e-52	9.60088e-48	Langerhans
24	CPVL	0.959736	0.917	0.27	3.46321e-51	7.26858e-47	Langerhans
24	HLA-DQB1	0.928024	1	0.492	5.7264e-36	1.20186e-31	Langerhans
24	LGALS7B	0.924054	0.942	0.485	6.81134e-27	1.42956e-22	Langerhans
24	CD83	0.913902	0.942	0.341	9.74303e-43	2.04487e-38	Langerhans
24	RGS1	0.904564	0.975	0.434	1.28277e-36	2.69227e-32	Langerhans
24	RGS2	0.870895	0.926	0.447	6.19683e-31	1.30059e-26	Langerhans
24	HPGDS	0.868912	0.669	0.092	5.86962e-97	1.23192e-92	Langerhans
24	CD74	0.852251	1	0.741	5.49972e-27	1.15428e-22	Langerhans
24	SLC18A2	0.843731	0.653	0.072	2.42558e-123	5.0908e-119	Langerhans
24	KRT10	0.83856	0.992	0.904	7.67244e-16	1.61029e-11	Langerhans
24	ACOT7	0.825485	0.678	0.221	4.15951e-31	8.72997e-27	Langerhans
24	C15orf48	0.813219	0.868	0.218	2.82143e-60	5.92161e-56	Langerhans
24	PLEK2	0.800657	0.81	0.2	5.21529e-60	1.09459e-55	Langerhans
24	GNA15	0.798291	0.851	0.303	2.39319e-41	5.02282e-37	Langerhans
24	HLA-DPB1	0.762768	1	0.579	1.47976e-30	3.10572e-26	Langerhans
24	HLA-DRA	0.746776	1	0.728	9.97654e-29	2.09388e-24	Langerhans
24	ALOX5	0.737964	0.719	0.116	1.67422e-85	3.51386e-81	Langerhans
24	HLA-DRB1	0.734746	1	0.605	2.3125e-30	4.85348e-26	Langerhans
24	HLA-DRB5	0.721741	0.917	0.358	1.88129e-33	3.94846e-29	Langerhans
24	ALDH2	0.721153	0.934	0.56	4.36006e-23	9.1509e-19	Langerhans
24	TBC1D4	0.713825	0.727	0.188	6.67093e-49	1.40009e-44	Langerhans
24	CSF1R	0.698096	0.802	0.173	1.14375e-61	2.40051e-57	Langerhans
24	CTSH	0.689358	0.909	0.3	1.07636e-37	2.25907e-33	Langerhans
24	IER5	0.678559	0.851	0.315	1.03315e-31	2.16837e-27	Langerhans
24	TNF	0.677592	0.612	0.123	5.19307e-55	1.08992e-50	Langerhans
24	CLDN1	0.677433	0.868	0.345	7.40225e-32	1.55359e-27	Langerhans
24	SPI1	0.645512	0.826	0.232	5.10151e-41	1.0707e-36	Langerhans
24	PKIB	0.644511	0.835	0.224	5.92227e-49	1.24297e-44	Langerhans
24	QPRT	0.642486	0.694	0.143	4.72689e-58	9.9208e-54	Langerhans
24	LTC4S	0.627683	0.702	0.15	1.68744e-56	3.5416e-52	Langerhans
24	HLA-DQA2	0.625489	0.901	0.233	2.05526e-54	4.31359e-50	Langerhans
24	DSP	0.624344	0.975	0.51	1.48175e-21	3.10991e-17	Langerhans
24	CTSS	0.610407	0.926	0.338	2.53517e-32	5.32081e-28	Langerhans
24	FOSB	0.608952	0.983	0.739	5.65953e-18	1.18782e-13	Langerhans
24	HCK	0.595937	0.727	0.161	1.86662e-53	3.91766e-49	Langerhans
24	TYROBP	0.595628	0.934	0.301	6.10066e-37	1.28041e-32	Langerhans
24	HLA-DPA1	0.59315	0.992	0.531	2.66575e-29	5.59489e-25	Langerhans
24	CCL27	0.592475	0.818	0.368	6.17719e-21	1.29647e-16	Langerhans
24	KRT1	0.590553	0.975	0.783	4.37605e-11	9.18446e-07	Langerhans
24	IL18	0.578316	0.843	0.362	4.39303e-25	9.2201e-21	Langerhans
24	PRKCB	0.572504	0.711	0.135	3.76196e-66	7.89561e-62	Langerhans
24	EPCAM	0.570277	0.628	0.108	7.81773e-68	1.64079e-63	Langerhans
25	CCL21	8.02378	0.987	0.016	0	0	Endothelial
25	TFF3	5.50124	1	0.025	0	0	Endothelial
25	CLDN5	4.55543	0.949	0.019	0	0	Endothelial
25	GNG11	3.83531	0.962	0.216	1.01459e-89	2.12943e-85	Endothelial
25	TFPI	3.63402	0.962	0.049	0	0	Endothelial
25	TM4SF1	3.49861	0.975	0.116	1.2249e-149	2.57082e-145	Endothelial
25	MMRN1	3.47934	0.899	0.002	0	0	Endothelial
25	SDPR	3.46241	0.911	0.031	0	0	Endothelial
25	ECSCR.1	3.25527	0.937	0.017	0	0	Endothelial
25	RAMP2	3.23047	0.899	0.051	3.46265e-270	7.26741e-266	Endothelial
25	LYVE1	3.21493	0.709	0.005	0	0	Endothelial
25	IGFBP7	3.09259	1	0.358	1.18637e-61	2.48995e-57	Endothelial
25	FABP4	2.99045	0.443	0.019	1.4458e-168	3.03445e-164	Endothelial
25	SNCG	2.7937	0.785	0.037	1.70777e-275	3.58427e-271	Endothelial
25	CLU	2.69282	0.873	0.185	4.89156e-68	1.02664e-63	Endothelial
25	ADIRF	2.66052	0.975	0.389	1.1598e-50	2.43419e-46	Endothelial
25	TIMP3	2.63632	0.937	0.14	1.09524e-108	2.29869e-104	Endothelial
25	KLF2	2.45453	0.759	0.155	3.34447e-60	7.01937e-56	Endothelial
25	HYAL2	2.39801	0.722	0.112	3.85764e-81	8.09641e-77	Endothelial
25	PPFIBP1	2.37302	0.785	0.162	1.35496e-68	2.84379e-64	Endothelial
25	LMO2	2.32714	0.671	0.06	6.34209e-127	1.33108e-122	Endothelial
25	EFEMP1	2.29262	0.835	0.141	9.92882e-86	2.08386e-81	Endothelial
25	FN1	2.28503	0.722	0.091	1.92864e-91	4.04782e-87	Endothelial
25	EGFL7	2.25152	0.785	0.032	0	0	Endothelial
25	ANGPT2	2.1722	0.468	0.039	6.94889e-88	1.45843e-83	Endothelial
25	PROX1	2.09814	0.646	0.004	0	0	Endothelial
25	GIMAP7	2.08242	0.759	0.066	4.08681e-140	8.5774e-136	Endothelial
25	FXYD6	2.04527	0.709	0.057	4.93816e-144	1.03642e-139	Endothelial
25	FABP5	2.02637	0.861	0.395	1.28242e-33	2.69154e-29	Endothelial
25	TGFBR2	1.96612	0.772	0.135	2.2365e-77	4.69397e-73	Endothelial
25	SOX18	1.95	0.595	0.017	0	0	Endothelial
25	CRIP2	1.9364	0.937	0.367	1.27439e-47	2.67469e-43	Endothelial
25	PCAT19	1.93237	0.646	0.011	0	0	Endothelial
25	RASGRP3	1.9195	0.696	0.031	1.04446e-257	2.19211e-253	Endothelial
25	APP	1.90693	0.886	0.428	5.6647e-38	1.18891e-33	Endothelial
25	CNN3	1.90328	0.759	0.172	1.65384e-53	3.47108e-49	Endothelial
25	AKR1C3	1.90323	0.684	0.048	1.61796e-160	3.39578e-156	Endothelial
25	LIMS1	1.89284	0.785	0.339	1.45349e-33	3.05058e-29	Endothelial
25	MGP	1.89198	0.481	0.119	7.27127e-25	1.52609e-20	Endothelial
25	TM4SF18	1.88742	0.633	0.008	0	0	Endothelial
25	ARL4A	1.88185	0.861	0.437	1.60468e-32	3.3679e-28	Endothelial
25	PLAC9	1.87127	0.747	0.162	2.00304e-52	4.20398e-48	Endothelial
25	CTHRC1	1.8683	0.608	0.033	3.21725e-180	6.75236e-176	Endothelial
25	NR2F2	1.86243	0.696	0.065	7.96868e-117	1.67247e-112	Endothelial
25	MTUS1	1.84315	0.709	0.116	3.02307e-74	6.34481e-70	Endothelial
25	ARHGAP29	1.84142	0.671	0.082	2.80566e-88	5.88851e-84	Endothelial
25	PRSS23	1.82718	0.62	0.099	2.17052e-60	4.55549e-56	Endothelial
25	AKAP12	1.81762	0.506	0.079	7.89994e-48	1.65804e-43	Endothelial
25	PECAM1	1.80776	0.646	0.058	9.93216e-116	2.08456e-111	Endothelial
25	TIE1	1.77216	0.595	0.008	0	0	Endothelial
26	TYRP1	2.32093	1	0.228	1.14241e-47	2.39768e-43	Melanocytes
26	PMEL	2.15802	1	0.196	2.73121e-53	5.73226e-49	Melanocytes
26	DCT	2.02068	1	0.201	1.36454e-49	2.8639e-45	Melanocytes
26	MLANA	2.00863	1	0.21	1.85278e-47	3.8886e-43	Melanocytes
26	MITF	1.75252	0.94	0.162	2.32539e-51	4.88053e-47	Melanocytes
26	GPM6B	1.6072	0.98	0.164	2.15926e-53	4.53184e-49	Melanocytes
26	QPCT	1.60172	0.96	0.251	4.09049e-37	8.58511e-33	Melanocytes
26	APOE	1.50848	1	0.597	6.5348e-22	1.37152e-17	Melanocytes
26	CAPN3	1.46152	0.92	0.125	2.47536e-61	5.19529e-57	Melanocytes
26	PLP1	1.44906	0.94	0.111	1.02854e-71	2.1587e-67	Melanocytes
26	CYB561A3	1.39127	0.94	0.306	3.98009e-28	8.35342e-24	Melanocytes
26	GPR155	1.34708	0.94	0.183	3.90864e-44	8.20345e-40	Melanocytes
26	NOV	1.33884	0.68	0.118	7.89573e-34	1.65716e-29	Melanocytes
26	BACE2	1.31036	0.9	0.137	1.0374e-52	2.17729e-48	Melanocytes
26	FRZB	1.28418	0.92	0.115	6.42742e-66	1.34899e-61	Melanocytes
26	CD59	1.28043	0.98	0.617	1.12437e-21	2.35982e-17	Melanocytes
26	CRABP1	1.26399	0.72	0.075	6.11831e-64	1.28411e-59	Melanocytes
26	GPNMB	1.20545	1	0.589	1.74105e-19	3.65411e-15	Melanocytes
26	TPPP3	1.19943	1	0.425	4.74093e-21	9.95027e-17	Melanocytes
26	BCAN	1.19451	0.68	0.089	2.87294e-46	6.02972e-42	Melanocytes
26	NSG1	1.1791	1	0.384	1.44429e-25	3.03127e-21	Melanocytes
26	TFAP2B	1.16024	0.82	0.122	5.02562e-50	1.05478e-45	Melanocytes
26	PRELP	1.1141	0.86	0.121	1.37921e-52	2.89468e-48	Melanocytes
26	PCSK2	1.08149	0.82	0.083	4.36625e-72	9.16388e-68	Melanocytes
26	MFSD12	1.06356	0.9	0.168	9.63343e-44	2.02187e-39	Melanocytes
26	SNCA	1.04074	0.9	0.215	2.12501e-31	4.45998e-27	Melanocytes
26	TUBB2B	1.03483	0.72	0.079	1.94393e-58	4.07991e-54	Melanocytes
26	KIT	1.01862	0.84	0.091	1.87079e-69	3.92642e-65	Melanocytes
26	ROPN1	1.01033	0.62	0.072	2.24442e-48	4.71059e-44	Melanocytes
26	TYR	0.996579	0.76	0.098	1.12277e-50	2.35647e-46	Melanocytes
26	KRT10	0.961961	1	0.904	3.24281e-06	0.06806	Melanocytes
26	CEP72	0.961125	0.68	0.061	3.58334e-70	7.52072e-66	Melanocytes
26	EDNRB	0.953222	0.88	0.108	2.5667e-60	5.38699e-56	Melanocytes
26	ASAH1	0.94299	0.96	0.441	6.14743e-17	1.29022e-12	Melanocytes
26	SLC24A5	0.934046	0.72	0.065	1.56882e-73	3.29264e-69	Melanocytes
26	PDLIM3	0.912258	0.66	0.083	3.03261e-45	6.36485e-41	Melanocytes
26	SEPW1	0.908486	0.96	0.662	2.77984e-13	5.83432e-09	Melanocytes
26	HMG20B	0.906117	0.9	0.386	3.4685e-17	7.2797e-13	Melanocytes
26	GMPR	0.904452	0.66	0.089	2.1339e-42	4.47862e-38	Melanocytes
26	SYNGR1	0.899222	0.86	0.275	1.14999e-21	2.4136e-17	Melanocytes
26	LGALS3	0.891374	0.98	0.825	1.29923e-11	2.72683e-07	Melanocytes
26	BRI3	0.880945	0.88	0.34	6.48552e-17	1.36118e-12	Melanocytes
26	C4orf48	0.861568	0.9	0.262	1.06279e-22	2.23059e-18	Melanocytes
26	GSTP1	0.85118	1	0.86	1.68605e-14	3.53868e-10	Melanocytes
26	CISD1	0.850023	0.88	0.37	9.46405e-15	1.98632e-10	Melanocytes
26	AKAP12	0.838373	0.72	0.079	2.94638e-58	6.18386e-54	Melanocytes
26	DST	0.835929	0.86	0.363	3.75761e-12	7.88647e-08	Melanocytes
26	MCOLN3	0.828998	0.88	0.104	1.27644e-62	2.67899e-58	Melanocytes
26	C9orf3	0.819534	0.98	0.411	2.93225e-16	6.1542e-12	Melanocytes
26	VAMP5	0.819333	0.86	0.264	7.77769e-20	1.63238e-15	Melanocytes
27	TPSB2	8.78911	0.96	0.036	1.14995e-279	2.41351e-275	Mast
27	TPSAB1	8.57218	0.94	0.018	0	0	Mast
27	CTSG	5.41082	0.88	0.014	0	0	Mast
27	CPA3	4.81462	0.94	0.005	0	0	Mast
27	CD69	4.08983	0.94	0.238	1.43873e-47	3.01961e-43	Mast
27	HPGD	3.70387	0.84	0.218	1.14866e-39	2.4108e-35	Mast
27	HPGDS	3.69405	0.96	0.093	6.91772e-116	1.45189e-111	Mast
27	GATA2	3.52568	0.9	0.007	0	0	Mast
27	LTC4S	3.39875	0.88	0.151	2.22875e-62	4.6777e-58	Mast
27	CLU	3.30354	0.98	0.186	9.10208e-62	1.91034e-57	Mast
27	MS4A2	3.27543	0.8	0.002	0	0	Mast
27	VWA5A	3.1134	0.9	0.087	4.69647e-108	9.85695e-104	Mast
27	CCL4	2.97134	0.42	0.139	1.57214e-10	3.29961e-06	Mast
27	CMA1	2.85301	0.56	0.003	0	0	Mast
27	RP11-354E11.2	2.76975	0.78	0.001	0	0	Mast
27	SAMSN1	2.6022	0.9	0.188	5.73098e-49	1.20282e-44	Mast
27	C1orf186	2.59123	0.74	0.011	0	0	Mast
27	AC020571.3	2.58412	0.72	0.019	4.59758e-291	9.6494e-287	Mast
27	CCL2	2.48656	0.46	0.217	1.30987e-06	0.0274916	Mast
27	FCER1G	2.43737	0.96	0.272	1.43573e-39	3.01331e-35	Mast
27	NSMCE1	2.42908	0.66	0.301	8.64468e-16	1.81435e-11	Mast
27	RGS13	2.39532	0.66	0.017	1.09855e-272	2.30564e-268	Mast
27	CCL3	2.36122	0.22	0.11	0.00639006	1	Mast
27	LAT	2.21313	0.82	0.101	2.70039e-69	5.66757e-65	Mast
27	PRDX6	2.20126	0.94	0.617	2.19952e-25	4.61636e-21	Mast
27	SLC18A2	2.19948	0.78	0.073	5.45772e-88	1.14547e-83	Mast
27	LAPTM5	2.18713	0.94	0.377	2.75964e-30	5.79192e-26	Mast
27	SH3BGRL3	2.18055	0.98	0.866	4.56741e-26	9.58608e-22	Mast
27	MAOB	2.09701	0.76	0.033	4.82477e-189	1.01262e-184	Mast
27	SOCS1	2.035	0.74	0.17	4.16675e-33	8.74518e-29	Mast
27	HDC	2.01946	0.64	0.002	0	0	Mast
27	FTH1	1.99133	1	0.979	1.63556e-25	3.43272e-21	Mast
27	OSM	1.95541	0.48	0.031	2.55049e-77	5.35297e-73	Mast
27	RAC2	1.94745	0.9	0.21	3.20822e-40	6.7334e-36	Mast
27	ANXA1	1.93828	1	0.871	9.48529e-25	1.99077e-20	Mast
27	SERPINB1	1.90121	0.64	0.295	8.64246e-13	1.81388e-08	Mast
27	CD52	1.8215	0.84	0.408	6.17087e-17	1.29514e-12	Mast
27	CAPG	1.81349	0.92	0.635	1.36962e-21	2.87456e-17	Mast
27	SELK	1.78428	0.92	0.675	1.35198e-17	2.83753e-13	Mast
27	CD9	1.76677	0.96	0.806	7.69275e-18	1.61455e-13	Mast
27	CALB2	1.73674	0.56	0.001	0	0	Mast
27	PTGS2	1.71339	0.48	0.129	1.54172e-15	3.23576e-11	Mast
27	RGS1	1.7013	0.86	0.435	7.47177e-16	1.56818e-11	Mast
27	SVOPL	1.6917	0.58	0.002	0	0	Mast
27	SRGN	1.69164	1	0.467	4.80528e-23	1.00853e-18	Mast
27	AC004791.2	1.65928	0.5	0	0	0	Mast
27	SDPR	1.64343	0.5	0.032	2.3484e-79	4.92881e-75	Mast
27	CD37	1.63447	0.82	0.299	3.98862e-22	8.37132e-18	Mast
27	GCSAML	1.63285	0.62	0.001	0	0	Mast
27	BTK	1.61378	0.66	0.081	1.03347e-57	2.16905e-53	Mast
