# Supplementary material for: Identification and validation of RNA-binding protein SLC3A2 regulates melanocyte ferroptosis in vitiligo by integrated analysis of single-cell and bulk RNA-sequencing
Source: BMC Genomics. 2024 Mar 4;25:236. doi: 10.1186/s12864-024-10147-y (PMC10910712; doi:10.1186/s12864-024-10147-y)
Supplement: Supplementary file 3 — Supplementary Material 3 [file 12864_2024_10147_MOESM3_ESM.xlsx]

## Sheet: Supplementary Table S3
Additional file 3 Proportions of identified 28 cell subpopulations and 14 different cell types.
Group	ClusterID	PercentageInCluster	newgroup
healthy	0	59.28	C0:Keratinocytes
healthy	1	64.52	C1:Keratinocytes
healthy	2	71.1	C2:Melanocytes
healthy	3	38.16	C3:Langerhans
healthy	4	13.28	C4:Memory CD4+ T
healthy	5	24.53	C5:Mono. phagocyte
healthy	6	59.98	C6:Keratinocytes
healthy	7	31.02	C7:Fibroblasts
healthy	8	6.69	C8:Memory CD8+ T
healthy	9	50.51	C9:Keratinocytes
healthy	10	21.58	C10:Langerhans
healthy	11	39.11	C11:SMCs
healthy	12	60.24	C12:Keratinocytes
healthy	13	40.99	C13:Merkel
healthy	14	10.71	C14:CD8+ NKT
healthy	15	33.29	C15:Endothelial
healthy	16	24.13	C16:Mono. phagocyte
healthy	17	64.94	C17:Keratinocytes
healthy	18	22.64	C18:Langerhans
healthy	19	62.69	C19:Keratinocytes
healthy	20	6.91	C20:CD8+ NKT
healthy	21	18.78	C21:Plasma B
healthy	22	23.78	C22:SMCs
healthy	23	42.04	C23:Sebocytes
healthy	24	38.84	C24:Langerhans
healthy	25	12.66	C25:Endothelial
healthy	26	86	C26:Melanocytes
healthy	27	6	C27:Mast
vitiligo	0	40.72	C0:Keratinocytes
vitiligo	1	35.48	C1:Keratinocytes
vitiligo	2	28.9	C2:Melanocytes
vitiligo	3	61.84	C3:Langerhans
vitiligo	4	86.72	C4:Memory CD4+ T
vitiligo	5	75.47	C5:Mono. phagocyte
vitiligo	6	40.02	C6:Keratinocytes
vitiligo	7	68.98	C7:Fibroblasts
vitiligo	8	93.31	C8:Memory CD8+ T
vitiligo	9	49.49	C9:Keratinocytes
vitiligo	10	78.42	C10:Langerhans
vitiligo	11	60.89	C11:SMCs
vitiligo	12	39.76	C12:Keratinocytes
vitiligo	13	59.01	C13:Merkel
vitiligo	14	89.29	C14:CD8+ NKT
vitiligo	15	66.71	C15:Endothelial
vitiligo	16	75.87	C16:Mono. phagocyte
vitiligo	17	35.06	C17:Keratinocytes
vitiligo	18	77.36	C18:Langerhans
vitiligo	19	37.31	C19:Keratinocytes
vitiligo	20	93.09	C20:CD8+ NKT
vitiligo	21	81.22	C21:Plasma B
vitiligo	22	76.22	C22:SMCs
vitiligo	23	57.96	C23:Sebocytes
vitiligo	24	61.16	C24:Langerhans
vitiligo	25	87.34	C25:Endothelial
vitiligo	26	14	C26:Melanocytes
vitiligo	27	94	C27:Mast
