# Supplementary material for: Identification and validation of RNA-binding protein SLC3A2 regulates melanocyte ferroptosis in vitiligo by integrated analysis of single-cell and bulk RNA-sequencing
Source: BMC Genomics. 2024 Mar 4;25:236. doi: 10.1186/s12864-024-10147-y (PMC10910712; doi:10.1186/s12864-024-10147-y)
Supplement: Supplementary file 5 — Supplementary Material 5 [file 12864_2024_10147_MOESM5_ESM.xlsx]

## Sheet: Supplementary Material 5
Additional file 5 Proportions of the RBP-expressing cell populations of the same type in patients with vitiligo and healthy individuals using scRNA-seq data.
Group	ClusterID	PercentageInCluster	newgroup
healthy	0	13.69	0
healthy	1	27.87	1
healthy	2	35.12	2
healthy	3	47.56	3
healthy	4	97.79	4
healthy	5	37.05	5
healthy	6	22.68	6
healthy	7	96.54	7
healthy	8	69.97	8
healthy	9	43.5	9
healthy	10	82.21	10
healthy	11	97.79	11
healthy	12	5.16	12
healthy	13	64.91	13
healthy	14	99.01	14
healthy	15	44.51	15
healthy	16	37.96	16
healthy	17	89.66	17
healthy	18	20.07	18
healthy	19	30.69	19
healthy	20	97.7	20
healthy	21	14.55	21
healthy	22	99.49	22
healthy	23	2.52	23
healthy	24	21.19	24
healthy	25	99.25	25
vitiligo	0	86.31	0
vitiligo	1	72.13	1
vitiligo	2	64.88	2
vitiligo	3	52.44	3
vitiligo	4	2.21	4
vitiligo	5	62.95	5
vitiligo	6	77.32	6
vitiligo	7	3.46	7
vitiligo	8	30.03	8
vitiligo	9	56.5	9
vitiligo	10	17.79	10
vitiligo	11	2.21	11
vitiligo	12	94.84	12
vitiligo	13	35.09	13
vitiligo	14	0.99	14
vitiligo	15	55.49	15
vitiligo	16	62.04	16
vitiligo	17	10.34	17
vitiligo	18	79.93	18
vitiligo	19	69.31	19
vitiligo	20	2.3	20
vitiligo	21	85.45	21
vitiligo	22	0.51	22
vitiligo	23	97.48	23
vitiligo	24	78.81	24
vitiligo	25	0.75	25
