# Supplementary material for: Identification and validation of RNA-binding protein SLC3A2 regulates melanocyte ferroptosis in vitiligo by integrated analysis of single-cell and bulk RNA-sequencing
Source: BMC Genomics. 2024 Mar 4;25:236. doi: 10.1186/s12864-024-10147-y (PMC10910712; doi:10.1186/s12864-024-10147-y)
Supplement: Supplementary file 6 — Supplementary Material 6 [file 12864_2024_10147_MOESM6_ESM.xlsx]

## Sheet: Supplementary Table S5
Additional file 6 Different RBP genes in each cell subpopulation between the patients with vitiligo and healthy individuals using scRNA-seq data.
cluster	gene	avg_log2FC	pct.1	pct.2	p_val	p_val_adj
0	RPS4Y1	0.880952	0.663	0.249	4.79249e-194	9.58018e-191
0	DCD	0.576432	0.348	0.064	4.10244e-186	8.20078e-183
0	S100A9	1.5392	0.305	0.077	3.66717e-129	7.33068e-126
0	S100A4	0.531701	0.754	0.436	7.90726e-127	1.58066e-123
0	ZC3H12A	0.527339	0.573	0.322	2.43776e-95	4.87309e-92
0	ZFP36	0.557345	0.957	0.899	3.86754e-85	7.73122e-82
0	DNAJA1	0.652892	0.844	0.702	6.0311e-85	1.20562e-81
0	HSPA1B	0.62883	0.736	0.539	1.55286e-72	3.10417e-69
1	RPS4X	-0.52201	1	1	1.95609e-221	3.91023e-218
1	RPS4Y1	0.952426	0.716	0.252	2.66013e-192	5.3176e-189
1	DCD	0.644969	0.336	0.063	3.83035e-145	7.65687e-142
1	ZFP36	0.844736	0.951	0.848	1.48562e-117	2.96976e-114
1	ZC3H12A	0.76288	0.557	0.253	8.82398e-115	1.76391e-111
1	DNAJA1	0.863834	0.815	0.621	1.9641e-98	3.92623e-95
1	HSPA1B	0.591809	0.665	0.372	5.91795e-88	1.183e-84
1	S100A9	0.940574	0.198	0.04	4.46478e-76	8.92509e-73
1	ZFP36L1	0.566717	0.907	0.72	2.25564e-73	4.50903e-70
1	HSPA8	0.677442	0.799	0.609	4.23971e-68	8.47518e-65
2	BST2	1.06557	0.446	0.053	2.17569e-228	4.34921e-225
2	DCD	0.571342	0.389	0.058	2.71311e-169	5.42352e-166
2	CDKN2A	0.613865	0.246	0.014	2.28655e-150	4.57082e-147
2	RPL36	0.744478	0.998	0.992	1.10649e-125	2.21187e-122
2	WARS	0.822828	0.387	0.095	7.14961e-122	1.42921e-118
2	RPS29	0.633756	0.999	0.993	1.93864e-120	3.87534e-117
2	RPL41	0.588583	1	1	6.71998e-120	1.34332e-116
2	HSPB1	-0.626598	0.99	0.997	1.66878e-109	3.33589e-106
2	RPS28	0.572995	1	0.998	2.15874e-105	4.31532e-102
2	DBI	-0.625266	0.941	0.97	6.13567e-90	1.22652e-86
2	RPL18A	0.607061	1	0.998	7.93695e-89	1.5866e-85
2	RPS21	0.601639	0.992	0.942	2.19867e-84	4.39513e-81
2	ANXA2	-0.565846	0.95	0.988	4.94819e-84	9.89143e-81
2	RPS19	0.553704	0.999	0.998	2.72688e-81	5.45103e-78
2	GNB2L1	0.58264	0.998	0.992	1.20334e-79	2.40548e-76
2	RPL37	0.617864	0.998	0.998	1.29765e-79	2.594e-76
2	S100A4	0.880734	0.804	0.444	2.14298e-77	4.28381e-74
2	RPS4Y1	0.900459	0.69	0.479	2.42258e-73	4.84274e-70
2	RPL37A	0.519385	0.999	0.999	1.62531e-68	3.249e-65
2	RPL29	0.547514	0.999	0.994	2.1947e-68	4.38721e-65
2	CNBP	-0.508211	0.9	0.893	8.76007e-67	1.75114e-63
2	HSP90AA1	-0.587667	0.988	0.983	9.57696e-63	1.91443e-59
2	RPL17	0.698522	0.908	0.702	9.46008e-62	1.89107e-58
2	RPL3	0.627251	1	1	2.56313e-61	5.12371e-58
2	SLC3A2	-0.613213	0.828	0.822	2.99861e-58	5.99422e-55
2	RPL12	0.525766	0.999	0.999	1.50478e-56	3.00805e-53
2	RPS8	0.732263	0.998	0.996	7.53198e-56	1.50564e-52
2	HSPA1A	-1.20346	0.724	0.741	3.50598e-55	7.00846e-52
2	RPL8	0.538027	0.999	0.998	7.88512e-55	1.57623e-51
2	RPL13	0.572401	1	0.999	9.48003e-55	1.89506e-51
2	RPL36A	0.978046	0.975	0.89	1.41075e-54	2.82009e-51
2	HLA-A	0.667623	0.984	0.983	3.71067e-53	7.41762e-50
2	RPS18	0.620519	1	1	1.96642e-52	3.93087e-49
2	RPS26	0.697671	0.974	0.891	7.03582e-49	1.40646e-45
2	RPS10	0.532161	0.984	0.948	9.06476e-43	1.81205e-39
2	RPL34	0.520129	1	1	3.95621e-40	7.90846e-37
2	ALDH7A1	-0.707401	0.453	0.533	3.11047e-39	6.21782e-36
2	RPL39	0.560014	1	0.998	1.46447e-36	2.92748e-33
2	RPL31	0.514733	0.999	0.995	8.16653e-32	1.63249e-28
2	RPS6	0.517073	0.999	0.999	3.57756e-31	7.15155e-28
2	CRYAB	-0.557016	0.757	0.67	0.0271884	1
3	RPS26	1.31882	0.942	0.848	2.75442e-157	5.50609e-154
3	HSPA1A	-1.19567	0.813	0.927	3.88775e-112	7.77161e-109
3	S100A4	0.515612	0.999	0.998	3.69371e-100	7.38374e-97
3	DCD	0.766309	0.341	0.07	3.2151e-88	6.42698e-85
3	HLA-A	0.544334	0.986	0.955	2.67365e-82	5.34463e-79
3	HSP90AA1	-0.664067	0.973	0.978	3.91183e-60	7.81975e-57
3	YBX3	-0.53199	0.768	0.831	6.46656e-53	1.29266e-49
3	INTS6	-0.552011	0.381	0.524	9.68012e-37	1.93506e-33
3	JUN	-0.50144	0.835	0.859	6.75874e-19	1.35107e-15
4	RPS26	1.39894	0.92	0.742	1.67112e-74	3.34057e-71
4	PFN1	0.529116	0.969	0.953	9.82375e-27	1.96377e-23
4	DCD	0.592128	0.235	0.066	3.1564e-18	6.30965e-15
4	HSPA1A	-0.600216	0.464	0.545	9.6507e-08	0.000192917
4	JUN	-0.534917	0.44	0.513	9.4846e-06	0.0189597
4	HSP90AA1	-0.509436	0.861	0.877	3.43506e-05	0.0686668
5	RPS26	1.37686	0.95	0.771	1.40914e-160	2.81688e-157
5	HLA-A	0.813415	0.998	0.981	6.0305e-145	1.2055e-141
5	HSP90AA1	-0.973148	0.974	0.981	1.61275e-76	3.22389e-73
5	HSPA1A	-0.950354	0.839	0.901	5.97315e-59	1.19403e-55
5	ENO1	0.547839	0.928	0.788	3.80984e-57	7.61587e-54
5	RPS4Y1	0.569869	0.661	0.309	1.80427e-55	3.60673e-52
5	PKM	0.532923	0.894	0.746	6.93329e-46	1.38596e-42
5	DCD	0.55964	0.26	0.05	8.93575e-45	1.78626e-41
5	RNASET2	0.532657	0.788	0.619	3.77187e-43	7.53997e-40
5	HSPE1	-0.673865	0.799	0.832	3.23746e-35	6.47169e-32
5	HSPD1	-0.606393	0.606	0.699	1.19967e-32	2.39813e-29
5	S100A9	0.507805	0.218	0.055	5.35377e-30	1.07022e-26
5	FSCN1	0.506095	0.54	0.387	2.03495e-17	4.06786e-14
5	TXN	0.808896	0.84	0.811	8.44255e-06	0.0168767
6	RPS4X	-0.536694	1	1	3.30155e-186	6.5998e-183
6	HLA-A	0.663907	0.999	0.993	9.66565e-164	1.93216e-160
6	RPS4Y1	0.899551	0.642	0.222	3.50134e-110	6.99917e-107
6	DCD	0.513682	0.367	0.071	8.93789e-105	1.78668e-101
6	S100A9	1.80545	0.367	0.095	9.64655e-85	1.92835e-81
6	S100A4	0.571481	0.782	0.466	1.39855e-76	2.7957e-73
6	HSPA1B	0.777526	0.852	0.669	1.5675e-63	3.13343e-60
6	ZFP36	0.69658	0.982	0.961	1.3619e-62	2.72245e-59
6	ZC3H12A	0.538536	0.564	0.336	4.85209e-54	9.69933e-51
6	DNAJA1	0.596778	0.885	0.805	1.02373e-35	2.04643e-32
7	HSPA1A	-1.61941	0.732	0.942	5.63761e-139	1.12696e-135
7	DCD	0.973434	0.343	0.039	6.62371e-63	1.32408e-59
7	HSP90AA1	-0.818411	0.912	0.953	1.432e-62	2.86256e-59
7	HLA-A	0.698359	0.979	0.957	3.40012e-48	6.79684e-45
7	RPS26	0.991125	0.837	0.645	4.09101e-48	8.17792e-45
7	RPS10	0.503275	0.906	0.778	5.46758e-33	1.09297e-29
7	ZFP36L1	0.603634	0.924	0.818	1.17154e-28	2.34192e-25
7	RPL17	0.504571	0.716	0.502	6.1359e-25	1.22657e-21
7	LEPR	-0.519454	0.349	0.481	7.68966e-17	1.53716e-13
8	RPS26	1.25671	0.892	0.796	3.3128e-20	6.62229e-17
8	HSP90AA1	-0.919654	0.773	0.898	6.72385e-14	1.3441e-10
8	RPS4Y1	0.59113	0.755	0.407	1.85465e-11	3.70745e-08
8	LGALS3	-0.593528	0.274	0.509	1.18322e-10	2.36525e-07
8	DCD	0.66286	0.244	0.102	1.66411e-05	0.0332655
8	LYAR	0.606641	0.324	0.174	2.25776e-05	0.0451325
8	ZYX	0.550655	0.282	0.144	3.36991e-05	0.0673644
8	HSPA1A	-1.29605	0.313	0.401	0.000172541	0.34491
9	RPS4Y1	1.05873	0.74	0.257	3.45326e-94	6.90307e-91
9	DCD	0.627791	0.384	0.077	2.664e-67	5.32534e-64
9	LGALS3	-0.614219	0.898	0.943	1.09598e-45	2.19087e-42
9	S100A9	1.90237	0.611	0.345	3.3957e-43	6.78801e-40
9	DST	-0.685692	0.488	0.533	6.15909e-08	0.00012312
10	HLA-A	0.855122	0.99	0.953	9.77485e-54	1.95399e-50
10	TPT1	-0.589765	0.999	1	1.04715e-41	2.09325e-38
10	RPS26	1.05307	0.912	0.785	4.34783e-39	8.69131e-36
10	RPS4Y1	0.791482	0.603	0.237	9.00707e-32	1.80051e-28
10	DCD	0.753171	0.257	0.03	5.03373e-23	1.00624e-19
10	HSP90AA1	-0.982277	0.907	0.923	3.31626e-11	6.62919e-08
10	HSPA1A	-0.835616	0.744	0.756	2.55188e-06	0.00510121
11	HSPA1A	-2.49472	0.629	0.936	8.68479e-148	1.73609e-144
11	HSP90AA1	-1.61657	0.848	0.963	2.13166e-103	4.26119e-100
11	RPL41	0.598459	1	1	6.4164e-85	1.28264e-81
11	JUN	-0.924997	0.839	0.94	6.54994e-47	1.30933e-43
11	DCD	1.00414	0.353	0.051	1.71949e-46	3.43727e-43
11	HSPA1B	-0.620381	0.346	0.657	1.96363e-41	3.92529e-38
11	RPS10	0.597895	0.97	0.895	7.59489e-41	1.51822e-37
11	FLNA	0.837473	0.734	0.443	1.40259e-37	2.80379e-34
11	RPS21	0.549728	0.965	0.882	5.716e-37	1.14263e-33
11	TAGLN	0.729548	0.967	0.916	1.9264e-36	3.85087e-33
11	HSPA8	-0.894044	0.663	0.811	1.10774e-35	2.21438e-32
11	RPS26	0.968518	0.865	0.693	2.68976e-34	5.37683e-31
11	IFI16	-0.810841	0.453	0.651	1.54578e-31	3.09001e-28
11	HSPB1	-0.754748	0.885	0.916	1.90804e-31	3.81418e-28
11	HSP90AB1	-0.643433	0.897	0.936	1.06796e-28	2.13486e-25
11	PFN1	0.601401	0.887	0.716	4.30197e-28	8.59965e-25
11	DCN	-1.00572	0.225	0.455	2.7937e-27	5.5846e-24
11	ZFP36	-0.680731	0.877	0.934	9.65e-26	1.92903e-22
11	RPL17	0.57416	0.794	0.569	1.72298e-25	3.44424e-22
11	DDX5	-0.510376	0.913	0.927	3.02542e-25	6.04782e-22
11	CSRP1	0.828855	0.551	0.301	3.14513e-25	6.28712e-22
11	HSPE1	-0.743074	0.603	0.722	1.32956e-22	2.65779e-19
11	PCBP2	0.560864	0.635	0.388	1.15008e-21	2.29901e-18
11	DNAJA1	-0.768854	0.518	0.638	3.19207e-19	6.38094e-16
11	EIF5	-0.595752	0.466	0.602	5.32666e-19	1.0648e-15
11	BASP1	-0.685187	0.182	0.356	1.49577e-18	2.99004e-15
11	INTS6	-0.758598	0.213	0.373	6.44157e-17	1.28767e-13
11	FAM46A	-0.952568	0.249	0.388	6.67628e-14	1.33459e-10
11	PPP1R10	-0.572123	0.178	0.311	3.04687e-13	6.09068e-10
11	CLK1	-0.532971	0.266	0.394	4.50953e-12	9.01454e-09
11	IFIT3	0.639727	0.174	0.111	0.000221969	0.443716
12	RPS4Y1	1.3057	0.753	0.159	5.46637e-105	1.09273e-101
12	RPS4X	-0.585454	1	1	5.99724e-101	1.19885e-97
12	DCD	0.586344	0.446	0.072	8.78293e-69	1.75571e-65
12	S100A9	1.50195	0.465	0.091	2.89196e-64	5.78104e-61
12	LGALS3	-0.542991	0.971	0.986	2.92597e-41	5.84902e-38
12	HLA-A	0.531486	0.994	0.98	8.23414e-40	1.646e-36
12	LGALS1	1.0306	0.517	0.211	3.95878e-34	7.91361e-31
12	ZC3H12A	0.602663	0.596	0.31	7.66714e-32	1.53266e-28
12	VIM	0.726264	0.693	0.372	2.98257e-30	5.96216e-27
12	HSPA1B	0.502	0.774	0.607	1.65285e-16	3.30405e-13
12	HSPA1A	-0.529249	0.889	0.884	5.34206e-13	1.06788e-09
12	ZFP36	0.512458	0.924	0.865	6.752e-13	1.34972e-09
13	RPS21	0.563797	1	0.998	7.4153e-62	1.48232e-58
13	DCD	0.802492	0.451	0.091	9.72771e-35	1.94457e-31
13	LGALS3	-0.513718	0.973	0.988	1.02503e-21	2.04903e-18
13	ZC3H12A	0.617867	0.544	0.285	2.71018e-16	5.41765e-13
13	BASP1	-0.559312	0.145	0.307	5.90158e-12	1.17973e-08
13	RPS26	0.721059	0.959	0.848	1.16162e-11	2.32209e-08
13	DNAJA1	0.51367	0.727	0.541	4.70259e-11	9.40047e-08
13	ZFP36	0.571254	0.817	0.634	6.01083e-10	1.20156e-06
13	JUN	0.525353	0.838	0.717	1.0526e-08	2.10414e-05
14	RPS26	1.30321	0.906	0.847	1.01923e-12	2.03744e-09
14	TPT1	-0.503183	0.979	1	5.45221e-08	0.00010899
14	DCD	0.940756	0.236	0.041	7.41752e-06	0.0148276
14	HSPA1A	-1.32746	0.312	0.469	2.01861e-05	0.0403521
14	GAPDH	0.614921	0.989	1	2.52369e-05	0.0504486
14	HSP90AA1	-0.710931	0.81	0.867	3.69207e-05	0.0738045
14	RPS4Y1	0.5753	0.612	0.378	9.79469e-05	0.195796
14	SAMSN1	0.67025	0.727	0.592	0.000134776	0.269416
14	C19orf66	0.533357	0.235	0.071	0.000304775	0.609244
14	APOBEC3G	0.524975	0.679	0.571	0.00052827	1
14	APOBEC3C	0.668311	0.497	0.378	0.00296692	1
14	FKBP1A	0.576327	0.525	0.429	0.00637327	1
14	JUN	-0.700082	0.403	0.541	0.0101112	1
14	PKM	0.544681	0.695	0.684	0.022155	1
15	HSPA1A	-2.28856	0.545	0.863	1.41579e-49	2.83016e-46
15	HSP90AA1	-1.53562	0.857	0.931	5.59828e-34	1.1191e-30
15	DCD	0.844427	0.396	0.076	1.8343e-19	3.66676e-16
15	IFI16	-0.730961	0.743	0.874	2.03348e-19	4.06493e-16
15	HSP90AB1	-0.746306	0.933	0.973	8.97112e-19	1.79333e-15
15	RPL17	0.674441	0.867	0.672	3.79395e-18	7.58411e-15
15	HSPD1	-0.99146	0.484	0.622	3.32109e-14	6.63886e-11
15	HSPE1	-0.989799	0.629	0.706	3.96185e-14	7.91974e-11
15	BST2	0.783214	0.61	0.324	4.54811e-13	9.09167e-10
15	HSPA8	-0.757575	0.855	0.889	1.25514e-12	2.50903e-09
15	S100A16	0.510545	0.75	0.531	2.88088e-10	5.75887e-07
15	HSPA1B	-0.557849	0.318	0.511	2.81827e-09	5.63373e-06
15	EIF5	-0.526761	0.579	0.634	4.46197e-07	0.000891949
15	DNAJA1	-0.747864	0.785	0.744	3.97053e-06	0.00793708
15	JUN	-0.768093	0.84	0.824	1.18492e-05	0.0236866
15	IFIT3	0.548546	0.356	0.21	3.53253e-05	0.0706153
15	HNRNPH1	-0.507991	0.465	0.55	3.76426e-05	0.0752476
15	PPP1R10	-0.533801	0.232	0.317	0.000533297	1
15	S100A4	0.579716	0.739	0.63	0.00182473	1
16	RPS4Y1	0.743589	0.583	0.139	1.96984e-20	3.93771e-17
16	RPS26	1.31614	0.92	0.883	1.3394e-19	2.67745e-16
16	HSP90AA1	-1.14492	0.951	0.978	6.55522e-19	1.31039e-15
16	HSPE1	-1.02213	0.742	0.889	7.00059e-16	1.39942e-12
16	HSPA1A	-1.06397	0.843	0.911	1.40469e-15	2.80797e-12
16	ENO1	0.511575	0.933	0.906	5.23754e-12	1.04698e-08
16	PKM	0.58495	0.931	0.878	1.2878e-11	2.57431e-08
16	DCD	0.560704	0.247	0.028	6.75506e-11	1.35034e-07
16	HSPD1	-0.717172	0.647	0.756	3.13975e-10	6.27636e-07
16	RNASET2	0.500883	0.717	0.506	6.11915e-09	1.22322e-05
16	WARS	0.71733	0.5	0.311	2.38917e-08	4.77595e-05
16	ATP1A1	0.516719	0.703	0.533	8.11753e-07	0.00162269
17	DCD	4.18938	0.375	0.02	8.45748e-33	1.69065e-29
17	RPS4Y1	1.01923	0.75	0.28	5.59934e-25	1.11931e-21
17	HSP90AA1	-0.726889	0.963	0.978	3.72161e-17	7.43949e-14
17	HSPA1A	-0.97639	0.644	0.823	4.72345e-12	9.44218e-09
17	HSPA8	-0.694905	0.644	0.787	9.35207e-11	1.86948e-07
17	HLA-A	0.639883	0.931	0.782	8.32337e-10	1.66384e-06
17	RPS26	0.849774	0.88	0.76	8.49744e-09	1.69864e-05
17	HSPA5	-0.586892	0.532	0.627	4.18222e-05	0.0836025
17	RNASE1	-0.737946	0.028	0.122	5.66614e-05	0.113266
17	DST	-0.56114	0.833	0.853	6.58468e-05	0.131628
17	H1FX	0.506914	0.366	0.228	0.000149091	0.298032
17	VIM	-0.641838	0.556	0.565	0.0118661	1
18	RPS26	1.09033	0.972	0.927	3.58477e-23	7.16595e-20
18	HSPA1A	-1.18461	0.803	0.942	1.47191e-15	2.94235e-12
18	HLA-A	0.761766	0.998	0.985	4.51211e-15	9.01971e-12
18	ENO1	0.54596	0.991	0.971	2.31226e-13	4.62221e-10
18	HSP90AA1	-1.07941	0.994	0.993	1.14081e-12	2.28049e-09
18	DCD	0.530173	0.342	0.066	3.36002e-10	6.71668e-07
18	S100A4	0.573173	0.987	1	8.27586e-09	1.65434e-05
18	HSPD1	-0.54173	0.799	0.861	1.68328e-07	0.000336488
18	JUN	-0.562254	0.831	0.854	2.4511e-05	0.0489975
19	DCD	0.982855	0.315	0.052	1.09276e-18	2.18444e-15
19	LGALS3	-0.610459	0.95	0.984	3.43906e-18	6.87467e-15
19	RPS4X	-0.655668	1	1	1.22903e-17	2.45683e-14
19	TMSB4X	0.675521	0.991	0.965	1.59828e-17	3.19497e-14
19	HSPA1B	1.18823	0.767	0.473	1.74565e-16	3.48956e-13
19	RPS4Y1	0.644731	0.699	0.296	1.35892e-14	2.71648e-11
19	S100A4	1.01714	0.543	0.25	3.79192e-14	7.58005e-11
19	S100A9	2.05921	0.26	0.057	7.45105e-13	1.48946e-09
19	CNBP	-0.501476	0.689	0.788	6.23273e-07	0.00124592
19	DNAJA1	0.551931	0.749	0.606	6.78421e-06	0.0135616
19	RPS26	0.669894	0.877	0.829	8.76288e-06	0.017517
19	ZC3H12A	0.521046	0.447	0.28	2.22574e-05	0.0444926
19	HSPA1A	0.613751	0.836	0.688	0.000104451	0.208798
19	FSCN1	-0.667479	0.192	0.28	0.00196801	1
19	PLEC	-0.511232	0.374	0.446	0.00840073	1
19	NDRG1	-0.914557	0.566	0.565	0.0104164	1
20	ARPC1B	0.901309	0.982	0.857	1.2483e-05	0.0249536
20	RPS20	-0.530018	1	1	1.26333e-05	0.025254
20	TPT1	-0.565603	0.996	1	4.29421e-05	0.0858412
20	CORO1A	0.810329	0.986	0.952	0.000102237	0.204371
20	UBQLN1	-0.68721	0.336	0.619	0.000400664	0.800927
20	RPS26	0.876438	0.965	0.857	0.000498821	0.997143
20	PFN1	0.559708	0.996	1	0.00058153	1
20	SEC31A	-0.522851	0.152	0.429	0.000692505	1
20	BRCA1	-0.722977	0.233	0.524	0.00072124	1
20	MVP	0.773742	0.403	0.048	0.00140282	1
20	HNRNPH1	-0.810821	0.594	0.81	0.0025275	1
20	TNPO1	-0.513577	0.187	0.429	0.00253533	1
20	ZFP36L2	-0.933381	0.816	0.952	0.00311166	1
20	HLA-A	0.566435	1	1	0.00480243	1
20	EEF1B2	-0.655206	0.912	1	0.00607754	1
20	MRPL27	0.568238	0.459	0.143	0.00713841	1
20	FDPS	0.621257	0.753	0.429	0.00841394	1
20	SRSF11	0.665873	0.742	0.524	0.0091935	1
20	TROVE2	-0.592818	0.336	0.571	0.00983523	1
20	UPF2	0.535748	0.438	0.143	0.010242	1
20	DCD	0.610139	0.247	0	0.0103938	1
20	EIF2AK1	0.5459	0.353	0.095	0.0107343	1
20	SLC25A11	0.562203	0.431	0.143	0.011239	1
20	RPL22	-0.553695	0.982	1	0.0122072	1
20	C1orf35	-0.590267	0.41	0.619	0.0144658	1
20	RBMX	0.537935	0.792	0.476	0.0170507	1
20	PKM	0.501913	0.968	1	0.0180492	1
20	SSBP1	0.549972	0.735	0.476	0.0203283	1
20	CALR	0.568698	0.837	0.714	0.0211091	1
20	PRDX1	0.610785	0.883	0.667	0.0241195	1
20	DHX29	-0.588704	0.177	0.333	0.0295113	1
20	LMNA	0.6412	0.933	0.905	0.0316503	1
20	RPL17	0.502028	0.813	0.619	0.035699	1
20	CANX	-0.521291	0.498	0.619	0.046434	1
21	RPS20	-0.965104	0.99	0.978	4.87007e-08	9.73527e-05
21	RPL9	-1.00946	1	1	1.30432e-07	0.000260733
21	RPL24	-0.801375	0.965	0.978	1.43264e-07	0.000286384
21	RPL7	-1.11777	0.985	1	2.55552e-07	0.000510848
21	RPS4X	-1.01241	0.995	1	3.14844e-07	0.000629374
21	RPS13	-0.936848	0.97	0.935	4.75426e-07	0.000950376
21	RPS27A	-0.973497	1	1	6.26848e-07	0.00125307
21	RPS6	-0.987269	0.995	1	8.28594e-07	0.00165636
21	RPL13	-0.823053	0.99	1	8.38434e-07	0.00167603
21	RPL6	-0.732398	0.985	0.978	9.54389e-07	0.00190782
21	RPS24	-0.913546	0.985	0.978	1.12449e-06	0.00224786
21	RPL22	-0.850132	0.98	0.978	1.17816e-06	0.00235514
21	RPS19	-0.79819	0.995	1	2.2074e-06	0.0044126
21	RPS8	-0.856021	0.99	1	3.42691e-06	0.0068504
21	RPL5	-0.849615	0.965	0.978	4.11661e-06	0.00822911
21	EEF1A1	-0.772376	1	1	4.2339e-06	0.00846356
21	RPS18	-0.856113	1	1	4.57482e-06	0.00914506
21	RPL14	-0.730679	0.97	1	5.33632e-06	0.0106673
21	RPLP2	-0.697128	1	1	5.33714e-06	0.010669
21	RPL32	-0.892612	0.995	1	5.63779e-06	0.0112699
21	RPL13A	-0.902622	1	1	7.56248e-06	0.0151174
21	RPS3A	-1.09786	0.99	0.978	8.15576e-06	0.0163034
21	RPL23	-0.875089	0.94	0.913	9.65634e-06	0.019303
21	BTF3	-0.834476	0.894	0.913	1.04336e-05	0.0208568
21	RPL19	-0.951907	0.99	0.978	1.11228e-05	0.0222345
21	RPL39	-0.659971	1	1	1.55863e-05	0.0311569
21	RPS3	-0.82327	0.985	0.957	1.65931e-05	0.0331696
21	RPS23	-0.811867	0.995	1	1.67683e-05	0.0335198
21	RPS7	-0.774443	1	0.957	1.8606e-05	0.0371935
21	RPS4Y1	0.769143	0.734	0.348	2.03738e-05	0.0407271
21	RPL29	-0.694942	0.995	1	2.22927e-05	0.044563
21	RPLP0	-0.605573	0.99	0.978	2.24074e-05	0.0447924
21	RPL15	-0.818713	0.985	1	2.35881e-05	0.0471525
21	HSP90AA1	-0.94046	0.899	0.935	2.41374e-05	0.0482506
21	RPL35	-0.711592	0.985	1	2.43245e-05	0.0486247
21	RPL12	-0.808036	1	1	2.56015e-05	0.0511773
21	RPS12	-0.840775	1	1	3.45293e-05	0.0690241
21	RPL30	-0.927259	0.985	0.957	4.1558e-05	0.0830744
21	RPL11	-0.737375	0.99	1	4.19771e-05	0.0839122
21	RPL18	-0.58288	0.99	0.978	4.28212e-05	0.0855995
21	RPS14	-0.768452	0.995	1	4.68269e-05	0.0936069
21	RPL26	-0.883712	0.99	1	5.16922e-05	0.103333
21	RPL27A	-0.771513	0.99	0.957	5.27194e-05	0.105386
21	RPL34	-0.690153	1	1	5.27213e-05	0.10539
21	RPS25	-0.733178	0.99	1	5.7034e-05	0.114011
21	RPL7A	-0.61283	0.995	1	6.04861e-05	0.120912
21	GNB2L1	-0.65899	0.965	0.957	8.08894e-05	0.161698
21	PEBP1	-0.838101	0.749	0.87	9.24273e-05	0.184762
21	RPL27	-0.778888	0.98	1	9.25468e-05	0.185001
21	RNASET2	0.523908	0.588	0.217	9.31171e-05	0.186141
21	RPL23A	-0.830897	0.985	1	9.70724e-05	0.194048
21	UBA52	-0.705112	0.94	0.978	9.88224e-05	0.197546
21	RPS17	-0.782081	0.975	1	0.00010474	0.209375
21	RPL28	-0.632798	1	1	0.000105745	0.211385
21	EIF4A2	-0.71119	0.698	0.761	0.000152367	0.304582
21	PTMA	-0.549585	0.985	1	0.000161205	0.32225
21	RPS11	-0.75492	0.99	0.957	0.000168828	0.337488
21	RPS16	-0.761447	0.99	1	0.00018008	0.35998
21	EIF3E	-0.711394	0.683	0.739	0.00019684	0.393482
21	RPL37A	-0.654525	1	1	0.000288518	0.576748
21	RPL8	-0.768765	0.995	0.978	0.000297671	0.595045
21	MANF	0.639508	0.608	0.304	0.000303037	0.60577
21	PNISR	-0.730635	0.673	0.783	0.000362323	0.724284
21	RPL35A	-0.654887	0.985	0.957	0.000382982	0.76558
21	TPT1	-0.567624	0.995	1	0.000429085	0.85774
21	RPL18A	-0.519569	0.99	1	0.000476168	0.951859
21	RPL10A	-0.795032	0.97	0.957	0.000497064	0.993631
21	RPL21	-0.882735	0.995	1	0.000501478	1
21	S100A4	0.729166	0.754	0.457	0.000535778	1
21	RPL31	-0.609892	0.995	0.978	0.000551163	1
21	RPS5	-0.636713	0.965	0.957	0.000868464	1
21	NAP1L1	-0.834222	0.678	0.739	0.00112781	1
21	CSDE1	-0.718409	0.593	0.696	0.00123092	1
21	SRP14	-0.754469	0.839	0.87	0.00134841	1
21	YBX1	-0.735201	0.814	0.826	0.0013515	1
21	RPL3	-0.577152	0.98	1	0.00146169	1
21	HMGB1	-0.639589	0.905	0.87	0.00159866	1
21	PABPC1	-0.63737	0.864	0.826	0.00164011	1
21	RPS9	-0.641624	0.99	0.978	0.00186696	1
21	LGALS3	-0.872602	0.683	0.761	0.00216517	1
21	ISG20	0.602425	0.568	0.283	0.00281873	1
21	RPL4	-0.604724	0.97	0.957	0.00295712	1
21	CRYAB	-1.20387	0.276	0.457	0.00311799	1
21	GAPDH	-1.48079	0.935	0.935	0.00354598	1
21	RPL38	-0.516063	0.97	0.978	0.00434309	1
21	RPS27L	-0.556968	0.749	0.761	0.00451932	1
21	HNRNPC	-0.633226	0.563	0.652	0.00497938	1
21	MRPL33	-0.835306	0.447	0.543	0.00498828	1
21	CD44	-0.880345	0.698	0.761	0.0051323	1
21	PPIA	-0.642401	0.935	0.826	0.00514921	1
21	ANP32A	-0.527721	0.246	0.413	0.00533843	1
21	HNRNPA2B1	-0.572375	0.809	0.783	0.00542596	1
21	EEF1B2	-0.695273	0.874	0.913	0.00694137	1
21	RPS15A	-0.518784	0.995	1	0.00713491	1
21	DBI	-0.991738	0.729	0.804	0.00733919	1
21	DCD	0.923433	0.543	0.304	0.00837154	1
21	SRSF11	-0.66906	0.497	0.587	0.00857199	1
21	DST	-0.518957	0.186	0.326	0.0104057	1
21	EIF3L	-0.693895	0.683	0.717	0.0104885	1
21	SUMO2	-0.537481	0.779	0.761	0.0106922	1
21	LIMA1	-0.541553	0.176	0.304	0.0119685	1
21	HSP90AB1	-0.571446	0.844	0.783	0.0174309	1
21	RPSA	-0.744639	0.95	0.87	0.0222062	1
21	EIF3H	-0.534108	0.638	0.63	0.0237871	1
21	ATP5C1	-0.865075	0.588	0.587	0.0262396	1
21	AIMP1	-0.626248	0.317	0.413	0.0332913	1
21	GSTP1	-0.5935	0.834	0.804	0.0360177	1
21	EIF1AX	-0.521313	0.523	0.543	0.0455326	1
21	HSPA8	-0.500898	0.698	0.696	0.0472649	1
22	RPL11	-0.510457	1	1	2.00123e-05	0.0400046
22	RPL7	-0.513904	1	1	3.74191e-05	0.0748008
22	RPS19	-0.554161	0.993	1	4.15513e-05	0.0830611
22	TAGLN	0.80876	0.943	0.636	7.61307e-05	0.152185
22	CSRP1	0.593642	0.936	0.545	8.14172e-05	0.162753
22	RPS18	-0.583925	0.993	1	0.000170959	0.341747
22	FLNA	0.765919	0.73	0.386	0.000171973	0.343775
22	DCD	1.23066	0.482	0.159	0.000261848	0.523434
22	SLC25A5	-0.569494	0.582	0.727	0.000338521	0.676703
22	HMGN2	0.562901	0.943	0.636	0.000486347	0.972209
22	PFN1	0.547692	0.957	0.841	0.000561662	1
22	KARS	0.535372	0.376	0.091	0.00118149	1
22	ZFP36	1.52445	0.801	0.591	0.00120178	1
22	SNW1	0.583427	0.333	0.091	0.00164747	1
22	SERPINH1	0.600236	0.404	0.136	0.00177566	1
22	SORBS2	0.638263	0.27	0.045	0.00184143	1
22	PDLIM5	0.575328	0.355	0.114	0.00212107	1
22	RPL39	-0.538394	1	1	0.00456564	1
22	YBX3	0.54521	0.738	0.455	0.00506254	1
22	ATP2A2	0.580987	0.298	0.091	0.00527352	1
22	PCBP2	0.547808	0.709	0.386	0.00540297	1
22	PRPF40A	-0.50734	0.248	0.409	0.00546397	1
22	EPPK1	0.508862	0.156	0	0.00554461	1
22	ZYX	0.520809	0.603	0.318	0.00656111	1
22	FSCN1	-0.59178	0.078	0.205	0.00949966	1
22	SF3B6	-0.507228	0.667	0.727	0.0135021	1
22	CKAP4	-0.510255	0.099	0.227	0.0166516	1
22	HSPD1	-0.505664	0.426	0.523	0.0177082	1
22	NSRP1	-0.581613	0.383	0.5	0.0236118	1
22	ZNF207	-0.546984	0.333	0.455	0.0263956	1
22	ZFP36L2	0.721978	0.837	0.614	0.0296427	1
22	DBI	-0.592528	0.475	0.545	0.0323721	1
23	DCD	0.682112	0.516	0.045	1.37332e-09	2.74527e-06
23	RPS26	1.06274	0.989	0.939	2.33689e-05	0.0467144
23	HLA-A	0.801141	0.923	0.682	0.000242932	0.485621
23	S100A4	0.607937	0.692	0.394	0.000341036	0.68173
23	SF3B1	-0.539858	0.473	0.652	0.00131765	1
23	RPS4Y1	0.519218	0.901	0.515	0.0014323	1
23	JUN	0.843338	0.824	0.697	0.00781397	1
23	FDPS	1.09288	0.736	0.545	0.0100487	1
23	DST	-0.672259	0.538	0.606	0.0418604	1
24	RPS26	1.57122	0.986	0.936	1.3254e-10	2.64948e-07
24	HLA-A	0.564794	1	1	3.89789e-05	0.0779189
24	DCD	0.526856	0.446	0.106	0.00013223	0.264328
24	LDHB	-0.548903	0.365	0.638	0.000189021	0.377852
24	S100A4	0.619419	1	0.957	0.000250813	0.501374
24	H1FX	-0.547493	0.541	0.766	0.000297603	0.594908
24	HSPA1A	-0.895192	0.959	0.979	0.000871253	1
24	ATP1A1	-0.581779	0.892	0.809	0.00899941	1
25	TRMT13	-1.40318	0	0.4	9.50462e-08	0.000189997
25	DIEXF	-0.947191	0.029	0.4	4.26776e-05	0.0853125
25	RPLP2	0.577868	1	1	0.000108679	0.217249
25	SMN1	-0.785187	0	0.2	0.00020605	0.411894
25	XAB2	-1.25447	0.101	0.5	0.00049707	0.993643
25	EIF2B3	-0.998411	0.058	0.4	0.000560849	1
25	EIF2B4	-0.853086	0.058	0.4	0.000846195	1
25	RTCB	-1.10228	0.188	0.6	0.00113337	1
25	MRPS5	-1.04098	0.232	0.7	0.00147862	1
25	SRP14	-0.743155	0.971	1	0.00156341	1
25	WDR6	-0.903584	0.072	0.4	0.00221223	1
25	H2AFY	-0.947631	0.275	0.7	0.00233421	1
25	HSP90AB1	-0.700381	0.826	1	0.00336971	1
25	PA2G4	-1.08019	0.449	0.8	0.00372874	1
25	AIMP2	-0.663352	0.043	0.3	0.00406898	1
25	SUCO	-0.658809	0.014	0.2	0.00408189	1
25	TSEN2	-0.536344	0.014	0.2	0.00408189	1
25	RRP8	-0.579225	0.014	0.2	0.00408189	1
25	ZCCHC2	-0.667252	0.014	0.2	0.00408189	1
25	NCL	-0.768202	0.406	0.9	0.00464047	1
25	EIF4ENIF1	-0.632788	0.014	0.2	0.00469512	1
25	ANG	-0.686176	0.043	0.3	0.00497624	1
25	RRP1B	-0.524776	0.043	0.3	0.00497624	1
25	PDCD4	-0.898574	0.145	0.5	0.00509812	1
25	RPL17	1.22723	0.797	0.3	0.00550438	1
25	CEBPZ	-0.797365	0.145	0.5	0.00621656	1
25	HNRNPH2	-0.687493	0.261	0.7	0.00659984	1
25	YWHAG	-0.913481	0.116	0.4	0.00847826	1
25	DDX59	-0.585091	0.058	0.3	0.0101018	1
25	NSUN2	-0.720445	0.058	0.3	0.0101018	1
25	LAS1L	-0.592823	0.058	0.3	0.0101018	1
25	DDX52	-0.77108	0.058	0.3	0.0101018	1
25	CPSF3	-0.760726	0.058	0.3	0.0110089	1
25	NAA50	-0.755606	0.101	0.4	0.0112347	1
25	SRSF8	-0.820607	0.159	0.5	0.0144192	1
25	RPF1	-0.864874	0.13	0.4	0.0150214	1
25	ZCRB1	1.05854	0.406	0	0.0161436	1
25	HNRNPA0	-0.584551	0.565	0.8	0.0162442	1
25	TIAL1	-0.655144	0.174	0.5	0.0173388	1
25	UBE2N	-0.902468	0.406	0.7	0.0179469	1
25	RPL7A	0.521953	0.957	1	0.0179571	1
25	HSPA8	-1.03765	0.812	0.9	0.0179994	1
25	RPS10	0.821545	0.899	0.9	0.0182605	1
25	CALR	0.887092	0.841	0.5	0.0185682	1
25	INTS12	-0.632409	0.029	0.2	0.0188838	1
25	S100A4	1.69527	0.855	0.6	0.0198759	1
25	MRTO4	-0.64545	0.072	0.3	0.0201585	1
25	FASTKD2	-0.683214	0.029	0.2	0.020943	1
25	RNPS1	-1.04258	0.362	0.6	0.0223112	1
25	NAF1	-0.531265	0.029	0.2	0.0231952	1
25	HEXIM2	-0.562994	0.029	0.2	0.0231952	1
25	SYNE2	-1.0907	0.217	0.5	0.0245327	1
25	MRPL2	-0.847883	0.145	0.4	0.024553	1
25	DYNLL1	-0.660894	0.855	1	0.0263343	1
25	MRPL16	-0.699864	0.203	0.5	0.0276037	1
25	BAZ2A	-0.884452	0.13	0.4	0.0292068	1
25	SLC25A11	-0.670107	0.159	0.4	0.0303717	1
25	IPO9	-0.785931	0.145	0.4	0.0307914	1
25	FLNA	-0.85816	0.145	0.4	0.0307914	1
25	HNRNPA2B1	-0.500287	0.783	1	0.0313478	1
25	GDI2	0.81201	0.696	0.3	0.0322059	1
25	ACAT1	-0.779714	0.406	0.7	0.0323736	1
25	HSPA1A	-1.43864	0.507	0.7	0.0336191	1
25	GAPDH	0.622004	0.986	1	0.0343625	1
25	SLC4A1AP	-0.500362	0.072	0.3	0.0358975	1
25	MRPL18	-0.644879	0.188	0.5	0.0377763	1
25	DHX36	-0.97523	0.246	0.5	0.0392307	1
25	PTRF	0.573209	0.884	0.6	0.0407923	1
25	POLR2B	-0.924136	0.159	0.4	0.0439677	1
25	RPL37	0.556726	0.986	1	0.0441585	1
25	SDAD1	-0.585753	0.145	0.4	0.0449952	1
25	TSEN15	-0.551925	0.087	0.3	0.0450199	1
25	LARS	-0.732936	0.101	0.3	0.0451247	1
25	SF3B1	-0.512734	0.493	0.7	0.045298	1
25	NARS	-0.772851	0.29	0.5	0.0453332	1
25	RBPMS	0.857552	0.304	0	0.0474793	1
25	NME1	0.905114	0.304	0	0.0474793	1
25	HNRNPF	-0.674247	0.449	0.7	0.0478024	1
25	TSR1	-0.590848	0.087	0.3	0.0479578	1
25	ILF2	-0.628352	0.406	0.7	0.0479666	1
25	SYNCRIP	-0.914233	0.232	0.5	0.0485507	1
25	EBNA1BP2	-0.656082	0.159	0.4	0.0486885	1
25	DIMT1	-0.782258	0.174	0.4	0.0495745	1
25	MBNL1	-0.661476	0.304	0.6	0.0497835	1
26	BST2	1.39348	0.714	0.023	1.9826e-07	0.000396322
26	IFIT1	0.571867	0.571	0.023	1.06525e-05	0.0212943
26	FLNA	0.904926	1	0.395	0.000295925	0.591554
26	SPTAN1	0.656204	1	0.302	0.000359995	0.71963
26	MRPL54	0.772929	1	0.465	0.000641667	1
26	POLR2L	0.707323	1	0.977	0.000969722	1
26	MRPL23	0.678975	1	0.651	0.00123328	1
26	TXNL4A	0.746342	1	0.395	0.00125183	1
26	MYO5A	0.616951	1	0.535	0.00462711	1
26	ST13	-0.93919	0.857	0.977	0.0064093	1
26	TSEN15	0.566149	0.714	0.186	0.00655432	1
26	MRPS12	0.60919	1	0.419	0.00714902	1
26	SEC62	-0.773972	0.857	0.884	0.00818474	1
26	SF3B5	0.554591	1	0.791	0.00911488	1
26	HLA-A	1.11659	1	1	0.00931719	1
26	CFL1	0.595513	1	0.977	0.00931719	1
26	ALDOA	0.571944	1	0.977	0.0101045	1
26	HSPA1A	-1.17791	0.857	0.977	0.0113947	1
26	SNRPG	0.569395	1	0.744	0.0114156	1
26	HNRNPF	-0.673615	0.857	0.953	0.0118508	1
26	POLR2E	0.51851	1	0.651	0.0126256	1
26	PTGES3	-0.759596	0.857	0.907	0.0138327	1
26	SYNE2	-0.862722	0.857	0.93	0.0144049	1
26	IFIT3	1.40662	0.571	0.186	0.0144978	1
26	RNASEH2C	0.530944	0.857	0.302	0.0149127	1
26	GAPDH	0.73696	1	1	0.0149976	1
26	OAS1	0.559781	0.429	0.093	0.0159676	1
26	URM1	0.518344	0.857	0.349	0.0164217	1
26	CWC15	-0.596496	0.429	0.698	0.0179113	1
26	CSTB	0.730592	0.857	0.977	0.0181475	1
26	CALR	0.568547	1	0.86	0.0234154	1
26	WARS	0.585782	0.571	0.186	0.0239414	1
26	DYNC1LI1	-0.780346	0.286	0.628	0.0272374	1
26	XRCC5	-0.522367	1	0.93	0.0291823	1
26	PFN1	0.67435	1	1	0.0291978	1
26	SRP9	-0.756858	0.714	0.767	0.0347313	1
26	SLIRP	0.528646	1	0.721	0.0372217	1
26	LMF2	0.552738	0.857	0.395	0.038351	1
26	TAGLN2	0.505841	1	0.884	0.0384558	1
26	EIF2A	-0.652343	0.571	0.721	0.0385444	1
26	HSP90AA1	-0.519628	1	1	0.038549	1
26	MACF1	0.598998	1	0.558	0.0472281	1
