# Supplementary material for: Identification and validation of RNA-binding protein SLC3A2 regulates melanocyte ferroptosis in vitiligo by integrated analysis of single-cell and bulk RNA-sequencing
Source: BMC Genomics. 2024 Mar 4;25:236. doi: 10.1186/s12864-024-10147-y (PMC10910712; doi:10.1186/s12864-024-10147-y)
Supplement: Supplementary file 7 — Supplementary Material 7 [file 12864_2024_10147_MOESM7_ESM.xlsx]

## Sheet: deg_exp.RBP
Additional file 7 Different RBP genes between PIG1 and PIG3V melanocytes using scRNA-seq data.
Symbol	PIG1_1	PIG1_2	PIG1_3	PIG3V_1	PIG3V_2	PIG3V_3
YBX2	2.76	2.39	2.63	0.96	0.73	0.67
MGST1	0.09	0.12	0.19	47.43	42.38	43.27
RPS20	71.06	71.22	67.61	167.86	176.22	151.96
ANGEL1	3.4	3.37	3.38	0.91	1	0.87
STAU2	3.35	2.89	3.12	7.26	6.54	6.72
POLR2B	24.52	24.52	24.02	56.76	54.19	56.96
TPR	2.97	2.49	3.41	15.57	14.7	18.42
MRPS10	50.47	49.54	49.22	25.53	24.66	23.93
CELF2	4.51	4.56	4.57	0.73	0.8	0.83
LIMA1	92.52	90.77	91.8	47.04	43.55	47.32
THOC3	4.47	4.43	4.09	11.11	10.71	8.94
UNKL	1.04	0.96	1.08	2.22	2.6	1.88
PARP12	0.08	0.06	0.07	0.27	0.32	0.32
CCAR1	6.27	5.8	6.89	14.93	12.97	16.13
SFSWAP	7.16	6.67	7.04	3.38	3.72	3.02
RPL18	33.83	34.94	31.93	107.39	127.37	90.51
CNN2	20.98	23.27	19.98	62.83	75	51.82
PMS1	2.47	2.29	2.57	9.57	8.07	9.87
RPL31	49.78	51.34	47.95	107.94	106.82	99.99
STK10	12.64	11.61	11.6	2.95	3.18	2.99
CLNS1A	27.36	25.97	26.09	13.79	12.26	12.39
EED	8.51	8.2	7.86	3.39	3.31	3.28
NCBP3	7.47	6.84	6.94	2.63	2.85	2.79
ACAT1	20.9	19.93	20.46	7.9	7.6	7.98
FSCN1	14.33	15.69	15.65	4.61	5.53	4.02
SART3	13.85	14.72	12.89	6.69	6.87	6.86
GPATCH1	1.28	1.27	1.12	3.61	3.88	3.6
MBNL3	1	1	0.88	0.26	0.24	0.35
EXOSC5	6.01	6.17	4.77	20.79	23.71	16.9
MAP2	0.57	0.53	0.56	2.13	1.95	2.15
TNS1	2.45	2.49	2.52	0.06	0.07	0.13
PAFAH1B3	7.49	7.63	6.73	18.66	23.12	15.01
STX7	19.01	19.03	18.2	2.89	2.82	2.83
DDX43	3.99	3.87	4.14	0	0.01	0.01
RIF1	2.17	1.97	2.56	6.68	5.83	7.87
PUM3	12.33	11.28	12.04	36.32	34.41	38.77
AFP	0	0	0	0.11	0.04	0.02
BZW1	18.63	19.18	17.51	40.8	37.02	40.8
RPS5	34.92	33.91	33.14	134.36	158.47	113.71
NOA1	9.62	8.53	7.63	19.65	20.42	19.92
GSTP1	216.33	227.4	211.13	90.96	113.16	75.11
CPNE3	8.08	8.56	7.9	18.05	16.94	19.05
CNOT3	3	2.93	3.11	6.61	8.45	5.84
P2RX7	9.7	10.29	9.58	0.78	0.62	0.85
PEBP1	181.94	178.93	177.69	48.57	53.92	48.28
ERP29	67.26	70.55	66.1	29.03	31.11	26.47
PDCD7	10.07	10.02	10.84	4.67	4.76	3.96
PHGDH	8.02	7.92	7.51	3.55	4.18	3.35
EZR	81.49	82.63	80.23	4.02	4.23	4.54
SORBS1	8.65	7.62	8	0.28	0.28	0.34
MRPS18A	82.89	85.31	82.8	20.63	21.81	17.99
DSP	4.46	4.35	4.37	1.02	0.78	1.16
LMF2	9.52	10.26	10.34	19.79	28.36	16.01
MYH9	64.92	65.79	62.84	149.3	170.15	149.64
ALKBH1	7.95	7.75	7.78	3.44	4.03	3.42
CHGA	0.16	0.14	0.06	0.04	0.01	0.01
DICER1	7.88	6.98	7.01	3.32	2.64	3.73
EEF1A2	2.92	2.89	2.88	22.8	26.11	18.98
SAMHD1	0.9	0.77	0.9	4.83	4.47	4.89
SMAD7	1.29	1.44	1.24	3	3.8	2.81
ZC3H12B	0.01	0	0	0.06	0.03	0.07
PIN4	2.2	1.92	2.01	5.37	5.2	5.09
CORO1A	0.05	0.1	0.12	0.27	0.4	0.23
NDRG4	0	0.01	0	0.01	0.09	0.07
ZNF106	19.31	18.83	18.43	6.73	6.3	7.91
SCG3	0.4	0.49	0.42	0.17	0.09	0.05
INTS9	5.95	6.01	6.32	2.5	2.66	2.23
ESRP1	10.89	10.06	10.28	0.09	0.15	0.17
NDRG1	2.35	2.53	2.69	19.39	22.33	18.54
PIH1D1	6.24	7.2	6.65	23.89	28.93	22.39
RPS16	75.66	80.69	75.93	227.99	255.27	185.62
FBL	25.4	25.15	24.45	129.17	135.92	115.47
POLR2I	9.63	11.95	10.5	27.96	32.04	23.86
CCDC9	2.4	2.48	2.31	5.26	5.47	4.84
HNRNPUL1	22.81	23.21	22.23	71.35	77.82	68.43
RPS19	30.63	31.85	28.69	120.91	141.43	102.67
GRWD1	3.68	3.88	3.49	8.73	11.26	7.46
PRPF31	10.97	11.22	10.01	33.79	35.59	28.69
SMG9	2.48	2.39	2.1	5.87	7.23	5.46
DNAJC2	1.79	1.53	1.73	6.23	5.87	7.14
ELAVL2	0.01	0.01	0	0.75	0.76	0.86
DDX58	0.36	0.46	0.34	2.1	1.99	2.15
CPEB3	0.43	0.48	0.41	0.23	0.19	0.17
RPL28	33.54	33.99	33.07	107.11	136.18	97.24
SLC25A11	30.23	29.55	29.68	13.03	15.1	11.3
LUC7L3	7.12	5.93	7.37	17.63	15.27	17.52
ALDOC	19.59	19.38	17.63	0.61	0.58	0.74
PPARGC1A	0.01	0.03	0.04	0.53	0.56	0.6
DDX25	4.06	3.94	4.4	0.03	0.06	0.05
CRYAB	0.45	0.54	0.44	9.73	10.77	7.67
PUS3	7.53	8.26	7.3	2.68	2.2	2.88
DCPS	10.5	10.12	10.15	2.68	2.55	2.69
PRPF40B	1.23	1.35	1.1	0.58	0.52	0.61
KRT18	19.35	20.36	19.88	131.07	144.84	118.04
DDX55	10.56	9.93	9.08	4.88	4.8	4.64
LDHB	4.9	4.78	4.07	2.59	1.83	2.36
RBM24	0.21	0.23	0.22	4.46	4.23	4.35
BYSL	36.56	37.35	36.47	18.58	19.25	15.89
MRPL2	5.7	6.15	6.56	2.16	3.05	2.4
NKTR	2.44	2.06	2.3	6.31	5.21	6.02
IFIH1	0.65	0.55	0.45	2.01	2.2	2.12
SPTBN1	22	21.4	21.12	7.79	7.97	8.75
RTN4	17.74	18.55	17.67	46.41	47.09	41.84
WDR75	7.14	7.28	7.15	24.7	22.97	25.38
FN1	78.72	78.24	78.75	1525.44	1589.09	1570.12
HDLBP	35.46	34.24	34.6	75.94	78.42	76.6
SUMO1	44.24	45.1	41.53	100.31	83.71	92.48
SCAMP3	44.93	45.46	45.27	17.68	21.81	14.15
ARHGEF2	15.82	15.6	15.7	5.14	5.41	5.1
LEPR	0.29	0.26	0.22	0.57	0.48	0.6
PHF3	1.63	1.31	1.84	3.36	3.23	3.93
PTBP3	7.65	6.72	6.91	17.15	14.7	16.82
SLIRP	25	26.58	26.49	13.26	11.28	11.39
RBM25	4.36	3.77	4.75	9.07	8.1	9.7
ALDH6A1	2.56	2.52	2.38	1.2	1.06	0.75
ENOX1	1.55	1.67	1.22	0.78	0.73	0.76
UTP20	9.43	8.76	8.59	4.47	4.08	4.93
ZCCHC17	49.05	49.81	45.44	22.16	23.32	21.42
FYTTD1	11.94	12.33	11.4	6.28	5.4	6.02
RBBP6	1.82	1.64	2.07	5.98	5.22	6.84
BICC1	0.53	0.44	0.53	4.44	3.94	4.36
RBM19	12.5	12.1	12.24	4.42	4.11	4.07
ZC3H13	2.06	1.7	2.15	5.72	5.52	6.99
LRP1	3.65	3.79	3.85	8.41	9.79	8.47
BAZ2B	0.46	0.28	0.5	1.3	1.28	1.67
RRP36	61.88	60.87	58.05	27.98	27.51	26.27
XPO5	22.99	22.63	22.54	11.61	11.36	11.09
AARS2	14.6	14.63	14.71	4.97	5.56	5
RPP40	8.96	9.69	9.53	5.1	4.17	4.62
ATXN1	0.75	0.69	0.72	1.95	1.73	1.69
UPF3B	3.18	3.46	3.69	9.4	8.41	9.62
MIF4GD	2.2	2.23	1.88	0.84	1.17	0.68
THOC2	2.73	2.58	3.02	8.18	7.25	8.97
RBM42	13.69	12.71	12.46	30.65	38.35	25.61
PRMT1	11.54	11.42	10.89	38.16	46.67	35.38
SCAF1	5.95	6.1	5.54	15.46	19.52	13
NSRP1	2.9	2.4	3.79	8.86	7.74	9.49
KTN1	3.53	3.1	4.37	9.64	8.62	11.37
METTL16	6.1	6.41	6.06	2.69	2.75	2.82
ZFP36	0.74	1.18	0.92	9.23	11.09	7.15
PAICS	33.95	33.07	33.21	88.17	83.35	81.52
TST	3.1	3.05	2.3	1.07	1.54	1.42
BST2	1.4	0.93	1.87	66.24	70.75	56.83
ACTN4	26.35	27.85	26.36	75.6	94.22	72.97
ARPC1B	0.58	0.45	0.43	0.12	0.09	0.09
UBE2M	26.1	24.75	25.78	56.1	63.6	46.82
TRIM28	28.26	29.33	27.49	69.31	86.78	58.74
PPAN	0.53	0.4	0.45	0.95	1.31	0.92
DUSP9	4.48	3.91	3.27	1.39	1.37	0.82
MAP1B	0.43	0.44	0.42	16.7	15.41	19.24
ZCCHC9	23.21	23.7	23.01	6.35	5.86	6.7
KHDRBS3	3.86	4.04	4.09	1.52	1.51	1.39
LGALS3	215.47	226.61	218.42	14.22	12.92	12.34
EEFSEC	6.08	7.22	7.11	3.38	3.8	2.84
DAP3	36.72	39.33	35.6	14.34	13.64	14.99
IGHMBP2	3.17	3.26	3.18	1.16	1.31	1.02
CNDP2	15.05	14.66	14.39	4.41	4.73	3.89
CTIF	1.95	1.79	1.78	4.23	5.23	4.08
PIWIL4	0	0	0.02	0.21	0.15	0.15
HOOK1	1.86	1.57	1.56	0.34	0.5	0.59
DHX34	1.61	1.67	1.59	4.08	5.61	4.05
MSI1	1.43	1.15	1.2	0.08	0.11	0.04
OASL	0.08	0.15	0.14	3.33	3.12	2.76
TES	5.09	5.31	4.8	14.66	13.59	13.31
ZC3H10	1.22	1.42	1.32	0.62	0.76	0.46
FLNB	2.97	3.07	3.04	26.24	28.14	26.53
DNAJC1	18.63	16.76	17.66	9.03	8.1	8.79
TXN	100.88	108	104.43	364.25	349.14	330.65
STXBP1	17.61	17.38	17.52	4.5	4.66	4.32
CMTR1	22.79	22.32	22.89	11.57	11.67	10.41
MDC1	23.97	24.39	23.67	10.18	10.79	10.34
NARS2	11.88	12.65	10.95	3.31	2.78	3.13
TGS1	6.34	5.99	6.6	14.01	12.89	14.39
DDX60	0.27	0.29	0.32	1.19	1.09	1.27
SMAD6	0.67	0.64	0.68	2.49	2.69	2.19
HADHB	33.56	32.46	30.67	15.71	16.06	14.55
SSB	12.65	11.67	13.31	32.31	29.22	35.1
PPIG	0.58	0.59	0.76	6.55	5.81	7.22
SECISBP2L	8.93	8.45	8.07	4.2	3.6	4.64
HERC5	6.38	5.99	5.67	0.86	0.67	1.15
HADH	3.53	3.49	3.44	1.69	1.81	1.61
TARBP2	10.77	10.14	10.04	3.72	5.48	3.7
NOVA1	0	0	0	0.19	0.17	0.21
CELF6	0.14	0.17	0.11	0.01	0.02	0.05
GEMIN7	3.23	2.67	2.46	7.4	8.05	6.16
ZNF473	2.14	2.03	1.89	5.67	5.36	5.45
RPS11	190.99	192.02	189.03	793.77	868.19	708.03
RPL13A	110.38	115.58	108.87	465.27	527.12	420.3
CTU1	0.41	0.18	0.2	0.75	1.03	0.67
NOSIP	3.55	3.12	3.13	10.98	13.08	9.35
GPR161	0.68	0.6	0.56	1.65	1.71	1.78
RRNAD1	3.42	3.55	3.51	1.4	1.8	1.26
MRPL24	58.27	60.12	58.6	24.08	29.79	23.25
ISG20L2	12.83	12.7	12.01	6.29	5.22	5.04
TARS2	12.1	12.37	11.87	5.52	6.4	5.75
CGN	1.17	1.25	0.95	0.25	0.49	0.44
MRPL9	41.95	44.06	43.72	20.26	21	18.15
UBAP2L	53.53	54.99	55.35	22.56	24.99	22.76
INTS3	9.74	9.76	9.68	4.16	4.54	4.1
ZC3H8	0.96	0.87	0.96	2.22	1.94	2.03
AFF3	1	0.89	0.94	0.03	0.03	0.07
RBMS3	0.14	0.11	0.12	1.16	1.1	1.23
GOLGA4	1.11	0.99	1.64	6.62	6.06	9.23
SETD7	2.42	2.29	2.19	7.36	6.82	7.62
NDUFS6	153.54	154.15	147.03	59.95	63.43	53.79
ABT1	17.78	17.74	16.79	8.08	9.79	7.21
NXF3	0	0	0	0.07	0.17	0.09
RPL10	93.41	95.34	88.26	209.2	230.11	180.88
RPL7	314.57	308.76	300.54	912.13	886.78	857.63
CDKN2A	11.8	13.28	12.04	35.54	44.35	29.71
MKI67	10.83	8.81	10.05	31.47	29.35	36.17
GAS2	0.22	0.15	0.23	0.03	0.01	0.04
TNKS1BP1	2.14	1.84	1.76	6.86	7.68	5.96
SERPINH1	36.39	36.47	36	9.25	10.6	7.98
ZC3H12C	9.23	8.07	8.7	2.16	1.91	2.1
TAGLN	2.34	2.44	2.01	0.62	0.58	0.53
TRPT1	4.51	4.74	5.4	2.09	3.02	2.01
MRPL49	31.01	30.8	32.44	14.97	15.8	12.3
DLAT	14.21	14.48	13.79	7.38	7.04	7.12
DHX37	5.96	5.83	5.51	2.6	3.23	2.34
ANK3	0.05	0.07	0.07	0.03	0.01	0.02
MAT1A	4.57	4.93	4.63	0.01	0	0.21
UPF2	3.02	2.66	2.75	7.78	7.13	8.5
KIN	4.05	4.31	3.9	1.45	1.64	1.51
DST	2.17	2.04	2.36	5.8	5.31	7.06
SREK1	2.57	2.25	2.82	5.25	4.76	6.15
MSI2	5.79	5.57	5.7	1.93	1.72	2.05
CC2D1B	6.11	5.69	5.36	2.29	2.94	2.55
SRSF12	1.28	1.07	0.93	0.05	0.06	0.02
SORBS2	1.38	1.31	1.12	0.06	0.05	0.07
SAMSN1	0	0	0.01	0.35	0.23	0.38
PPARGC1B	1.47	1.37	1.29	0.3	0.25	0.33
TDRD9	17.1	16.51	16.47	0.01	0	0.03
BAG4	4.64	3.86	4.16	2.1	1.9	2.11
RPUSD3	16.81	16.62	16.12	5.07	5.7	4.49
C12orf43	5.61	5.22	5.3	1.87	2.31	2.27
EIF5B	4.22	3.65	4.47	22.54	21.64	26.41
AHCYL2	5.06	4.84	4.72	1.99	1.7	2.04
NPM2	6.65	7.57	7.3	0.59	0.55	0.55
CSRP1	11.62	11.95	11.4	5.51	5.86	4.53
ZYX	17.63	19.89	19.56	43.43	55.84	35.49
SSU72	25.29	25.3	24.89	11.33	11.29	9.78
CSTB	32.57	35.22	34.78	9.04	9.5	7.47
C19orf47	1.29	1.48	1.59	3.38	3.79	2.84
ADAR	26.54	25.17	25.42	11.56	10.74	11.69
LMNA	97.38	99.24	92.02	30.48	36.92	26.95
U2AF1L4	0.15	0.19	0.3	0.61	0.93	0.47
RPL29	154.96	161.49	151.88	351.33	388.22	314.33
PDLIM5	6.26	6.6	5.83	15.26	14.1	15.99
ATP1A1	171.71	171.54	165.54	49.7	50.87	49.27
CWC22	3.97	4.19	4.55	10.47	8.55	11.35
RPL22L1	11.68	9.61	10.78	34.98	31.36	35.05
TIPARP	10.32	9.33	9.68	38.19	32.57	36.48
ZC3H12A	0.36	0.5	0.45	1.81	1.93	1.53
TKT	35.35	36.91	34.76	88.65	107.02	77.56
SLBP	38.91	38.25	35.06	85.47	78.68	77.22
TERT	0.05	0	0.02	0.15	0.14	0.09
PSIP1	8.58	8.37	9	40.17	34.59	40.56
NDRG2	1.92	2.07	1.79	0.5	0.5	0.41
FBN1	0.95	1.02	0.92	4.74	4.26	5.07
SMAD3	2.91	3.12	3.17	41.32	43.92	39.37
EEF2	248.07	247.96	240.44	491.03	589.65	449.27
POLR2G	36.76	39.72	36.01	19.03	21.44	15.82
SLC3A2	65.78	64.19	61.65	22.54	25.38	19.31
RPSA	124.66	125.26	117.3	358.61	362.81	315.44
FEN1	104.86	106.38	99.44	51.78	55.93	48.07
ROR2	0.01	0.06	0.02	0.17	0.23	0.19
NR0B1	0.3	0.54	0.36	0.94	1.1	0.82
TRIM56	2.73	2.41	2.45	6.55	6.34	6.43
TMED10	93.25	92.38	91.48	28.56	26.09	27.38
SMAD1	0.66	0.73	0.82	1.66	1.46	1.4
RPS9	58.69	58.38	54.67	129.23	141.19	105.97
TSEN34	5.17	5.14	5.04	10.62	13.2	8.59
CXXC5	2.32	2.4	2.82	0.66	0.48	0.44
RPS21	82.44	81.73	78.2	167.1	195.03	145.81
ISG20	5.56	4.85	5.51	0.31	0.31	0.21
PAIP1	52.83	53.77	52.63	27.19	23.43	25.38
GOLGB1	2.1	1.89	2.2	8.04	7.41	10.61
PC	3.06	3.1	3	0.97	1.3	0.83
AGFG1	5.97	6.12	5.68	12.78	12.26	12.16
ATP2A2	45.61	45.15	44.22	22.89	22.76	22.54
LARP7	4.68	4.32	5.57	10.84	9.63	13.34
LSM1	33.63	34.19	30.48	15.12	16.98	16.51
MRPL48	10.23	11.41	10.44	5.76	5.39	4.98
CLK2	12.15	11.95	11.89	4.11	3.71	3.44
BASP1	1.4	1.61	2.08	98.56	107.36	96.1
PAWR	2.26	1.86	1.8	6.78	5.71	6.98
SRRM3	1.47	1.31	1.49	0.43	0.63	0.43
WDR6	10.75	11.22	10.25	24.51	30.71	21.92
KCTD12	2.16	1.81	1.79	5.97	5.19	5.63
EIF3K	24.35	23.98	23.6	59.26	65.59	51.57
RRS1	20.08	18.96	17.15	39.88	45.05	38.56
NSUN7	0	0.02	0.01	0.1	0.04	0.11
MKRN3	0	0.01	0.01	0.87	0.84	0.75
NLRP11	0	0	0	0.09	0	0.06
NQO1	196.46	194.04	183.85	561.52	555.64	527.58
MEX3D	2.93	2.7	2.39	6.12	7.53	4.95
RUVBL2	10.77	10	10.21	38.93	50.15	33.95
PCBP3	0.03	0.07	0.09	0.38	0.42	0.35
FAM120C	0.88	0.93	0.77	0.41	0.41	0.47
NOC4L	5.01	7.09	6.84	2.79	3.68	2
RBM11	0.15	0.04	0.14	0.48	0.55	0.51
ZFP36L1	7.59	7.05	6.67	17.9	20.77	16.78
IFIT1	1.5	1.28	1.56	3.62	3.63	3.61
PPP1CC	45.8	44.85	44.26	24.97	21.35	22.74
MAPT	0.35	0.34	0.41	0.1	0.16	0.15
LIN28B	3.95	4.2	3.93	0.04	0.01	0.03
COL14A1	0.21	0.2	0.16	0.68	0.64	0.67
ZC3H6	0.39	0.46	0.44	0.19	0.23	0.16
FBLL1	1.22	1.17	1.8	2.64	4.37	1.67
NANOS1	0.96	0.94	0.62	1.97	2.4	2.03
S100A16	7.09	6.1	7.25	2.26	2.22	1.41
RPL14	44.68	43.72	42.59	92.92	95.8	85.71
GSPT2	0.75	0.61	0.43	3.41	3.51	3.38
TDRD7	19.63	18.77	19.24	5.22	4.66	4.84
PRPF40A	7.56	7.08	8.27	18.55	15.52	19.54
ZNF239	2.05	1.72	2.05	4.41	4.21	4.21
NOP9	13.3	12.35	12.27	5.64	6.26	6.1
PIWIL2	0.08	0.07	0.05	0.01	0.01	0.01
ADARB1	2.08	1.95	1.83	0.28	0.32	0.32
MYO5A	25.65	24.11	24.72	3.06	2.8	3.39
RPL12	199.33	193.91	194.47	437.22	473.1	391.26
NOL8	2.84	2.56	3.02	8.38	6.68	8.53
HMGN5	0.76	0.32	0.6	2.08	1.19	1.92
HELZ	10.23	9.91	9.91	3.08	2.55	3.13
SMG5	39.83	39.15	38.59	16.61	17.96	16.1
RBM20	0.91	1.09	0.98	0.31	0.21	0.23
POU5F1	0.07	0.05	0.15	0	0	0.01
MRPS18B	89.95	86.69	87.27	32.08	34.5	27.3
TMSB4X	2.2	2.39	2.87	9.15	9.95	9.39
NYNRIN	1.46	1.68	1.61	0.18	0.14	0.17
HLA-A	67.64	68.77	63.45	149.11	181.13	130.14
TRIM71	0.45	0.33	0.44	0.02	0.01	0.01
ADAT3	0.16	0.24	0.17	0.35	0.61	0.43
DDX47	0.26	0.21	0.17	0.71	0.53	0.7
ARHGEF28	0.4	0.33	0.47	3.51	3.23	3.59
ZNF579	0.65	0.72	0.77	2.91	4.93	2.26
RPS28	19.45	22.01	20.69	57.7	77.87	45.1
APOBEC3G	0.91	0.86	0.75	0.01	0.01	0.03
RPP21	0.79	0.97	0.63	0.18	0.3	0.36
EIF6	41.09	38.38	41.14	90.84	108.87	76.93
PRKDC	33.41	31.35	31.63	86.88	80.76	97.57
PINX1	2.75	3.11	3.25	1.53	1.52	1.55
PABPC4L	0	0	0	0.56	0.54	0.5
FDXACB1	0.69	0.6	0.68	0.2	0.16	0.32
LSM14A	9.41	9.47	9.21	23.94	22.31	21.75
SRSF8	7.62	7.65	7.23	2.52	2.86	2.74
FBXO17	0.45	0.42	0.93	3.78	4.24	3.15
TAF15	21.34	20.36	20.06	59.61	61	55
PCDH20	0	0	0	0.11	0.07	0.11
